# Supplementary material for: Efficient evolution of human antibodies from general protein language models
Source: Nat Biotechnol. 2023 Apr 24;42(2):275–83. doi: 10.1038/s41587-023-01763-2 (PMC10869273; doi:10.1038/s41587-023-01763-2)
Supplement: Supplementary file 3 — Experimental Kd, IC50 and Tm values across seven antibody-directed evolution campaigns. [file 41587_2023_1763_MOESM3_ESM.xlsx]

## Sheet: Contents
Supplementary Data 1: Experimental Kd, IC50, and Tm values across seven antibody evolution directed evolution campaigns.
Contents	Notes
MEDI Round alpha	First-round measurements (Kd)
MEDI Round beta	Second-round measurements (Kd)
MEDI UCA Round alpha	First-round measurements (Kd)
MEDI UCA Round beta	Second-round measurements (Kd)
S309 Round alpha	First-round measurements (Kd)
S309 Round beta	Second-round measurements (Kd)
mAb114 Round alpha	First-round measurements (Kd)
mAb114 Round beta	Second-round measurements (Kd and IC50)
mAb114-UCA Round alpha	First-round measurements (Kd)
mAb114-UCA Round beta	Second-round measurements (Kd)
REGN10987 Round alpha	First-round measurements (Kd)
REGN10987 Round beta	Second-round measurements (Kd and IC50)
C143 Round alpha	First-round measurements (Kd)
C143 Round beta	Second-round measurements (Kd and IC50)
Thermal melt data	Tm values for all measured Fabs

## Sheet: MEDI Round alpha
Antigen	Chain mutated	Design	Kd rep1 (nM)	Kd rep2 (nM)	Kd avg (nM)	Kd stdev (nM)	Fold change	1-sided t-test P
H4 Hubei		MEDI8825	0.5371	0.7225	0.6298	0.0927	1
	HC	D27F	0.8922	1.318	1.1051	0.2129	0.569903	0.921155
		V35Y	0.8714	0.7861	0.82875	0.04265	0.75994	0.809843
		S44G	0.5956	0.7158	0.6557	0.0601	0.9605	0.713702
		T53I	0.7473	0.6904	0.71885	0.02845	0.876122	0.701763
		W59S	0.7699	1.053	0.91145	0.14155	0.690987	0.945335
		E65P	0.3104	0.4842	0.3973	0.0869	1.5852	0.00793899
		N74S	0.531	0.6988	0.6149	0.0839	1.02423	0.169813
		M117Y	0.3557	0.5024	0.42905	0.07335	1.46789	0.0305869
	LC	T25A	1.446	1.903	1.6745	0.2285	0.376112	0.958854
		L29V	4.168	6.164	5.166	0.998	0.121913	0.937298
		T33L	3.223	3.88	3.5515	0.3285	0.177334	0.974366
		G55A	0.512	0.6815	0.59675	0.08475	1.05538	0.0751402
		R92D	NB	NB
		G95P	0.8019	1.073	0.93745	0.13555	0.671822	0.955949
H7 HK16		MEDI8825	5.602	6.008	5.805	0.203	1
	HC	D27F	8.981	6.581	7.781	1.2	0.746048	0.803469
		V35Y	8.579	9.733	9.156	0.577	0.63401	0.96462
		S44G	7.027	4.914	5.9705	1.0565	0.97228	0.541588
		T53I	10.26	10.89	10.575	0.315	0.548936	0.992527
		W59S	7.135	8.042	7.5885	0.4535	0.764973	0.955583
		E65P	2.726	2.961	2.8435	0.1175	2.0415	0.00918722
		N74S	5.981	8.403	7.192	1.211	0.807147	0.799957
		M117Y	4.072	4.907	4.4895	0.4175	1.29302	0.0514495
	LC	T25A	16.76	20.66	18.71	1.95	0.310262	0.95717
		L29V	75.47	66.59	71.03	4.44	0.081726	0.977379
		T33L	40.62	29.7	35.16	5.46	0.165102	0.939339
		G55A	5.107	6.214	5.6605	0.5535	1.02553	0.375529
		R92D	26.4	24.11	25.255	1.145	0.229855	0.977974
		G95P	5.312	4.939	5.1255	0.1865	1.13257	0.165678
Antigen	Antibody	Kd (nM)	Kd stdev (nM)	Fold improvement over MEDI8852
H1 Caledonia	MEDI8852	<0.001	Undefined	Undefined
	HC E65P	<0.001	Undefined
H1 Solomon	MEDI8852	<0.001	Undefined	Undefined
	HC E65P	<0.001	Undefined
H2 Japan	MEDI8852	<0.001	Undefined	Undefined
	HC E65P	<0.001	Undefined
H3 Panama	MEDI8852	<0.001	Undefined	Undefined
	HC E65P	<0.001	Undefined
H3 Victoria	MEDI8852	<0.001	Undefined	Undefined
	HC E65P	<0.001	Undefined
H4 Hubei	MEDI8852	0.5371	0.00833	1.74
	HC E65P	0.3104	0.00539
H5 Vietnam	MEDI8852	<0.001	Undefined	Undefined
	HC E65P	<0.001	Undefined
H7 HK16	MEDI8852	5.602	0.046	2.1
	HC E65P	2.726	0.0112
H7 HK17	MEDI8852	0.2206	0.0297	2.21
	HC E65P	0.09963	0.0203

## Sheet: MEDI Round beta
Antigen	Chain mutated	Design	Kd rep1 (nM)	Kd rep 2 (nM)	Kd avg (nM)	Kd stdev (nM)	Fold change	1-sided t-test P
H4 Hubei		MEDI8825	0.6036	0.5322	0.5679	0.0504874	1
	HC	E65P-M117Y	0.3788	0.3389	0.35885	0.0282136	1.58256	0.0239365
H7 HK16		MEDI8825	5.741	5.26	5.5005	0.340118	1
	HC	E65P-M117Y	2.882	2.504	2.693	0.267286	2.04252	0.00583833
H7 HK17		MEDI8825	0.327	0.187	0.257	0.0989949	1
	HC	E65P-M117Y	0.0401	0.0455	0.0428	0.00381838	6.00467	0.104152
Antigen	Concentration (nM)	MEDI Kd (nM)	E65P-M117Y Kd (nM)	Fold change
H7 HK16	200	7.806	3.117	2.50433
	100	6.161	2.994	2.05778
	50	6.645	2.446	2.71668
	25	5.918	1.117	5.29812
	Average	6.6325	2.4185	2.7424	t-test P
	Stdev	0.838666	0.91538		0.000741735
H7 HK17	200	0.3035	0.04222	7.18854
	100	0.235	0.02351	9.99575
	50	0.1236	0.01907	6.48138
	25	0.07147	0.008285	8.62643
	Average	0.183393	0.0232713	7.88065	t-test P
	Stdev	0.105184	0.014158		0.0199818

## Sheet: MEDI UCA Round alpha
Antigen	Chain mutated	Design	IgG Kd rep1 (nM)	IgG Kd rep2 (nM)	IgG Kd avg (nM)	IgG Kd stdev (nM)	Fold change	1-sided t-test P
H1 Solomon		UCA	1.8922	2.348	2.1201	0.322299	1
	HC	S44G	1.857	2.418	2.1375	0.396687	0.99186	0.60169
		T53I	1.9056	2.474	2.1898	0.401919	0.968171	0.783725
		K58S	1.2772	1.8218	1.5495	0.38509	1.36825	0.0247188
		V65P	1.3862	1.914	1.6501	0.373211	1.28483	0.0243337
		N74S	2.864	2.39	2.627	0.335169	0.807042	0.763748
		P75R	1.844	2.116	1.98	0.192333	1.07076	0.184796
	LC	N34A	7.866	8.616	8.241	0.53033	0.257262	0.992352
		G95P	1.1866	1.4614	1.324	0.194313	1.60128	0.0360305

## Sheet: MEDI UCA Round beta
Antigen	Chain mutated	Design	IgG Kd rep1 (nM)	IgG Kd rep2 (nM)	IgG Kd avg (nM)	IgG Kd stdev (nM)	Fold change	1-sided t-test P
H1 Solomon		UCA	1.898	1.931	1.9145	0.0233345	1
	HC	K58S-V65P	1.453	1.244	1.3485	0.147785	1.41973	0.0670395
		K58S-P75R	1.083	1.306	1.1945	0.157685	1.60276	0.041758
		V65P-P75R	1.469	1.59	1.5295	0.0855599	1.25172	0.0362211
		K58S-V65P-P75R	1.194	1.25	1.222	0.039598	1.56669	0.00528553
	HC + LC	K58S/G95P	0.9424	0.9739	0.95815	0.0222739	1.99812	0.000249629
		V65P/G95P	0.8948	0.9709	0.93285	0.0538108	2.05231	0.00698668
		P75R/G95P	0.9629	0.9338	0.94835	0.0205768	2.01877	0.0102263
		K58S-V65P/G95P	0.7198	0.8304	0.7751	0.078206	2.47	0.0108352
		K58S-P75R/G95P	0.841	0.9118	0.8764	0.0500632	2.1845	0.00579462
		V65P-P75R/G95P	0.8398	0.8981	0.86895	0.0412243	2.20323	0.00385101
		K58S-V65P-P75R/G95P	0.7356	0.8502	0.7929	0.0810344	2.41455	0.0115739
H4 Hubei		UCA	763.6	721.5	742.55	29.7692	1
	HC	K58S-V65P	70.58	95.86	83.22	17.8757	8.92273	0.0162507
		K58S-P75R	40.03	53.06	46.545	9.2136	15.9534	0.0126
		V65P-P75R	557.2	576.9	567.05	13.93	1.3095	0.0554757
		K58S-V65P-P75R	72.18	71.73	71.955	0.318198	10.3196	0.00988178
	HC + LC	K58S/G95P	34.39	37.86	36.125	2.45366	20.555	0.0102632
		V65P/G95P	112.2	81.13	96.665	21.9698	7.68168	0.00271788
		P75R/G95P	103	111.7	107.35	6.15183	6.91709	0.0127216
		K58S-V65P/G95P	30.78	29.21	29.995	1.11016	24.7558	0.00905026
		K58S-P75R/G95P	43.67	45.97	44.82	1.62635	16.5674	0.0101244
		V65P-P75R/G95P	121.4	98.19	109.795	16.4119	6.76306	0.00475099
		K58S-V65P-P75R/G95P	44.95	38.06	41.505	4.87197	17.8906	0.00799188
H7 HK17		UCA	20.189	13.96	17.0745	4.40457	1
	HC + LC	K58S-V65P/G95P	6.295	4.993	5.644	0.920653	3.02525	0.0675686
Antigen	Chain mutated	Design	Kd rep1 (nM)	Kd rep2 (nM)	Kd avg (nM)	Kd stdev (nM)	Fold change
H1 Solomon		UCA	141.3	138.2	139.75	2.19203	1
	HC	K58S	100.7	119.5	110.1	13.2936	1.2693
	LC	G95P	65.6	64.28	64.94	0.933381	2.15199
	HC + LC	K58S/G95P	60.65	50.89	55.77	6.90136	2.50583
		K58S-V65P/G95P	45.22	59.92	52.57	10.3945	2.65836
		K58S-V65P-P75R/G95P	57.35	51.7	54.525	3.99515	2.56304
H4 Hubei		UCA	26970	31910	29440	3493.11	1
	HC	K58S	2932	1976	2454	675.994	11.9967
	LC	G95P	23220	10446	16833	9032.58	1.74895
	HC + LC	K58S/G95P	4541	1625	3083	2061.92	9.54914
		K58S-V65P/G95P	1184	1408	1296	158.392	22.716
		K58S-V65P-P75R/G95P	1193	1782	1487.5	416.486	19.7916
H7 HK17		UCA	4126	4772	4449	456.791	1
	HC + LC	K58S-V65P/G95P	818.6	799.1	808.85	13.7886	5.5004

## Sheet: S309 Round alpha
Antigen	Chain mutated	Design	Kd rep1 (nM)	Kd rep2 (nM)	Kd rep3 (nM)	Kd avg (nM)	Kd stdev (nM)	Fold Change	1-sided t-test P
CoV-2 WT S6P		S309	2.153	2.597	2.528	2.426	0.238929	1
	HC	P28T	4.229	5.436	3.233	4.29933	1.10318	0.564274	0.952285
		T77N	2.353	3.315	2.679	2.78233	0.489254	0.87193	0.90579
		G79A	2.237	2.957	3.175	2.78967	0.490878	0.869638	0.922653
		R84S	2.403	2.941	2.759	2.701	0.273649	0.898186	0.992122
		R85S	2.29	3.692	3.214	3.06533	0.712725	0.791431	0.92611
		R87T	2.185	1.776	2.243	2.068	0.254537	1.17311	0.143492
	LC	T28S	1.741	2.355	2.145	2.08033	0.312066	1.16616	0.0111516
		T32N	2.296	2.622	3.345	2.75433	0.536875	0.880794	0.842668
		S95V	-	-	-	-	-	-
		L96P	ND	2.701	2.633	2.667	0.0480833	0.909636	0.998477

## Sheet: S309 Round beta
Antigen	Chain mutated	Design	Kd rep1 (nM)	Kd rep2 (nM)	Kd avg (nM)	Kd stdev (nM)	Fold Change	1-sided t-test P
CoV-2 WT S6P		S309	2.416	2.383	2.3995	0.0233345	1
	HC	T77N-G79A-R84S	3.614	2.732	3.173	0.623668	0.756224	0.840232
		T77N-G79A-R84S-R85S	3.532	2.651	3.0915	0.622961	0.77616	0.825019
	LC	T28S-T32N	3.735	2.352	3.0435	0.977929	0.788402	0.74252
	HC + LC	G79A/T28S	1.745	1.748	1.7465	0.00212132	1.37389	0.00877202
		R84S/T28S	2.971	1.855	2.413	0.789131	0.994405	0.507934
		R87T/T28S	2.983	1.996	2.4895	0.697914	0.963848	0.559361
		T77N-G79A-R84S/T28S	3.92	2.63	3.275	0.912168	0.732672	0.801813
		T77N-G79A-R84S/T28S-T32N	3.973	2.95	3.4615	0.72337	0.693197	0.861165
		T77N-G79A-R84S-R85S/T28S-T32N	5.235	3.409	4.322	1.29118	0.555183	0.861108
Antigen	Concentration (nM)	S309 Kd (nM)	Sotrovimab Kd (nM)	G79A/T28S Kd (nM)	Fold change S309 over G79A/T28S	Fold change S309 over sotro	Fold change sotro over G79A/T28S
CoV-2 WT S6P	200	2.657	2.199	2.1235	1.25124	1.20828	1.03555
	100	2.477	2.645	2.2355	1.10803	0.936484	1.18318
	Average	2.567	2.422	2.1795	1.17779	1.05987	1.11126
	Stdev	0.127279	0.31537	0.079196
Antigen	Concentration (nM)	S309 Kd (nM)	Sotrovimab Kd (nM)	G79A/T28S Kd (nM)	Fold change S309 over G79A/T28S	Fold change S309 over sotro	Fold change sotro over G79A/T28S
CoV-2 Beta S2P	200	2.156	1.758	1.357	1.5888	1.22639	1.2955
	100	2.647	2.266	1.369	1.93353	1.16814	1.65522
	Average	2.4015	2.012	1.363	1.76192	1.19359	1.47616
	Stdev	0.347189	0.35921	0.00848528
Antigen	Concentration (nM)	S309 Kd (nM)	G79A/T28S Kd (nM)	Fold change
CoV-2 Beta S2P	200	2.595	1.18	2.19915
	100	2.298	1.695	1.35575
	Average	2.4465	1.4375	1.70191
	Stdev	0.210011	0.36416
Antigen	Concentration (nM)	S309 Kd (nM)	Sotrovimab Kd (nM)	G79A/T28S Kd (nM)	Fold change S309 over G79A/T28S	Fold change S309 over sotro	Fold change sotro over G79A/T28S
CoV-2 Omicron RBD	200	12.87	18.46	16.59	0.775769	0.697183	1.11272
	100	14.81	15.47	13.29	1.11437	0.957337	1.16403
	Average	13.84	16.965	14.94	0.926372	0.815797	1.13554
	Stdev	1.37179	2.11425	2.33345

## Sheet: mAb114 Round alpha
Antigen	Chain mutated	Design	Kd rep1 (nM)	Kd rep2 (nM)	Kd rep3 (nM)	Kd avg (nM)	Kd stdev (nM)	Fold Change	1-sided t-test P
Ebola virus GP		mAb114	0.1956	0.1256	0.101	0.140733	0.0490821	1
	HC	M31S	0.3145	0.006577	0.08197	0.134349	0.160505	1.04752	0.467344
		I41P	0.6978	0.1144	0.1647	0.325633	0.323286	0.432183	0.808583
		D42G	0.3348	0.1975	0.01454	0.18228	0.160672	0.772072	0.654768
		A68T	0.2595	0.01992	0.01043	0.0966167	0.141141	1.45662	0.250528
		E72D	0.3405	0.005807	0.04559	0.130632	0.182836	1.07732	0.455369
		S79Y	0.3768	0.006624	0.005066	0.129497	0.214172	1.08677	0.458948
		I113T	0.09833	0.0723	0.0436	0.07141	0.0273759	1.97078	0.0192845
	LC	I19V	0.273	0.005245	0.4197	0.232648	0.210153	0.604919	0.749183
		F29I	0.6176	0.007367	0.746	0.456989	0.394641	0.307958	0.879782
		V43A	0.1134	0.02022	0.0699	0.06784	0.0466241	2.07449	0.0399502
		S49Y	0.2616	0.5914	0.8898	0.580933	0.314231	0.242254	0.962714
		H70D	0.2502	0.08854	0.4813	0.273347	0.1974	0.514853	0.839028
		N90Q	3.239	3.663	5.034	3.97867	0.938211	0.035372	0.998947

## Sheet: mAb114 Round beta
Antigen	Chain mutated	Design	Kd rep1 (nM)	Kd rep2 (nM)	Kd avg (nM)	Kd stdev (nM)	Fold Change	1-sided t-test P
Ebola virus GP		mAb114	0.2269	0.198	0.21245	0.0204354	1
	HC	D42G-A68T-S79Y	0.1776	0.2015	0.18955	0.0168999	1.12081	0.27256
		I41P-D42G-A68T-S79Y-I113T	0.1782	0.1936	0.1859	0.0108894	1.14282	0.221319
	HC + LC	A68T-I113T/V43A	0.1656	0.1819	0.17375	0.0115258	1.22273	0.168245
		A68T-E72D-S79Y-I113T/V43A	0.0724	0.0797	0.07605	0.00516188	2.79356	0.0419937
		D42G-A68T-S79Y/V43A	0.0692	0.0529	0.06105	0.0115258	3.47993	0.0132378
		I41P-D42G-A68T-S79Y-I113T/V43A	0.0669	0.0702	0.06855	0.00233345	3.0992	0.035466
Virus	Chain mutated	Design	IC50 rep1 (nM)	IC50 rep2 (nM)	IC50 rep3 (nM)	IC50 rep4 (nM)	IC50 avg (nM)	IC50 stdev (nM)	Fold Change	1-sided t-test p + Bonferroni
Ebola pseudotyped virus		mAb114	1.5067	1.51633	1.31808	1.40548	1.43432	0.0936029	1	NA
	HC	D42G-A68T-S79Y	1.26672	1.06609	1.45012	1.09969	1.22066	0.176351	1.17504	0.539997
		I41P-D42G-A68T-S79Y-I113T	1.44088	1.28907	0.941698	1.32272	1.24859	0.214702	1.14875	0.242239
	HC + LC	A68T-I113T/V43A	1.51557	1.40583	0.973517	0.689017	1.14598	0.384135	1.25161	0.499443
		A68T-E72D-S79Y-I113T/V43A	1.42126	1.00848	0.81102	1.38596	1.15668	0.296657	1.24003	0.372378
		D42G-A68T-S79Y/V43A	1.02288	0.987378	0.973836	0.864092	0.962047	0.0685005	1.4909	0.00552504
		I41P-D42G-A68T-S79Y-I113T/V43A	1.13844	1.06844	0.751547	1.21845	1.04422	0.204515	1.37358	0.0481097

## Sheet: mAb114-UCA Round alpha
Antigen	Chain mutated	Design	IgG Kd rep1 (nM)	IgG Kd rep2 (nM)	IgG Kd avg (nM)	IgG Kd stdev (nM)	Fold Change	1-sided t-test P
Ebola virus GP		mAb114 UCA	6645	7824	7234.5	833.679	1
	HC	T41P	4557	1221	2889	2358.91	2.50415	0.152511
		A54G	NB	NB
		P60A	NB*	NB*
		G61D	5017	622.9	2819.95	3107.1	2.56547	0.179227
		E72D	6372	1024	3698	3781.61	1.95633	0.237228
		G88E	2688	3361	3024.5	475.883	2.39197	0.0191059
		V96A	2523	1800	2161.5	511.238	3.34698	0.0589867
	LC	V43A	1345	1051	1198	207.889	6.03881	0.0386453
		K90Q	14090	11410	12750	1895.05	0.567412	0.968109
All above IgGs were screened at 1000 nM concentration; *Binding was observed, but kinetic data were not suitable for fitting.

[truncated: 6 more sheets: mAb114-UCA Round beta, REGN10987 Round alpha, REGN10987 Round beta, C143 Round alpha, C143 Round beta, Thermal melt data]
