# Supplementary material for: Efficient evolution of human antibodies from general protein language models
Source: Nat Biotechnol. 2023 Apr 24;42(2):275–83. doi: 10.1038/s41587-023-01763-2 (PMC10869273; doi:10.1038/s41587-023-01763-2)
Supplement: Supplementary file 4 — MFI values for polyspecificity experiments and predicted MHC-binding peptides for immunogenicity experiments. [file 41587_2023_1763_MOESM4_ESM.xlsx]

## Sheet: Contents
Supplementary Data 2: Median fluorescence intensity values for polyspecificity experiments and predicted MHC-binding peptides for immunogenicity experiments.
Polyspecifity: Median fluorescent intensity values for polyspecificity assays
Immunogenicity (MHC I): Predicted number of MHC I binding peptides from NetMHCPan
Immunogenicity (MHC II): Predicted number of MHC II binding peptides from NetMHCIIPan

## Sheet: Polyspecifity
sample_name	Median APC-A
Ixekizumab	145937
4E10	498548
Elotuzumab	1078.12
MEDI WT	58178
MEDI WT	50853.9
MEDI WT	53309.4
UCA WT	1539.03
UCA WT	1356.16
UCA WT	1404.78
mAb114 WT	1033.78
mAb114 WT	1102.27
mAb114 WT	1102.86
Ixekizumab	108694
Ixekizumab	89922.4
Ixekizumab	84926.8
MEDI HC a4	107740
MEDI HC a4	32484.6
MEDI HC a4	94166.1
UCA a3a2	3315.16
UCA a3a2	1306.95
UCA a3a2	1116.29
mAb114 b2a3	1202.33
mAb114 b2a3	1164.25
mAb114 b2a3	1218.39
4E10	437681
4E10	303485
4E10	205856
MEDI HC a7	26146.4
MEDI HC a7	26384.4
MEDI HC a7	29094.8
UCA b1a2	1077.76
UCA b1a2	1115.2
UCA b1a2	1178.31
mAb114 b3a3	1055.59
mAb114 b3a3	1239.3
mAb114 b3a3	1112.83
Elotuzumab	1304.87
Elotuzumab	1280.56
Elotuzumab	1124.22
MEDI HC b1	47288.4
MEDI HC b1	56673
MEDI HC b1	50599.6
UCA b4a2	1242.62
UCA b4a2	1017.42
UCA b4a2	1387.52
mAb114 b4a3	958.852
mAb114 b4a3	1102.86
mAb114 b4a3	939.029
mU WT	2607.86
mU WT	1105.06
mU WT	978.392
S309 WT	4871.01
S309 WT	6102.36
S309 WT	5191.1
r7 WT	4233.25
r7 WT	1414.37
r7 WT	1772.24
C143 WT	5024.73
C143 WT	5089.06
C143 WT	5367.3
mU a6a1	1277.53
mU a6a1	2357.57
mU a6a1	2993.94
S309 HC a6	1879.63
S309 HC a6	9724.56
S309 HC a6	2410.79
r7 HC a1	1010.06
r7 HC a1	851.682
r7 HC a1	1210.61
C143 LC a2	3263.74
C143 LC a2	7531.6
C143 LC a2	4868.49
mU b1a1	2623.85
mU b1a1	1318.39
mU b1a1	1043.88
S309 LC a1	6907.81
S309 LC a1	6827.74
S309 LC a1	7706.47
r7 a1a3	995.493
r7 a1a3	945.266
r7 a1a3	1213.53
C143 LC a5	3864.25
C143 LC a5	5360.81
C143 LC a5	9774.29
mU b2a1	1314.07
mU b2a1	900.183
mU b2a1	1645.53
S309 a3a1	5970.1
S309 a3a1	9013.39
S309 a3a1	4789.73
r7 a1a6	1456.05
r7 a1a6	1078.85
r7 a1a6	1206.52
C143 LC b1	5162.62
C143 LC b1	16690.7
C143 LC b1	12551.8

## Sheet: Immunogenicity (MHC I)
Antibody	MHC	Binding strength*	Position	Peptide	Count	WT Binomial P
C143 VH WT	HLA-A*01:01,HLA-A*01:01,HLA-A*01:01,HLA-A*01:01,HLA-A*01:01,HLA-A*01:01,HLA-A*01:01,HLA-A*01:01,HLA-A*02:01,HLA-A*02:01,HLA-A*03:01,HLA-A*03:01,HLA-A*03:01,HLA-A*03:01,HLA-A*03:01,HLA-A*24:02,HLA-A*24:02,HLA-A*24:02,HLA-A*24:02,HLA-A*24:02,HLA-A*26:01,HLA-A*26:01,HLA-A*26:01,HLA-A*26:01,HLA-A*26:01,HLA-A*26:01,HLA-A*26:01,HLA-B*07:02,HLA-B*07:02,HLA-B*07:02,HLA-B*08:01,HLA-B*08:01,HLA-B*08:01,HLA…	SB,SB,SB,WB,WB,WB,WB,WB,SB,SB,SB,WB,WB,WB,WB,WB,WB,WB,WB,WB,WB,WB,WB,WB,WB,WB,WB,SB,SB,WB,SB,WB,WB,WB,SB,WB,WB,WB,WB,SB,WB,WB,WB,WB,WB,WB,SB,SB,SB,WB,WB,WB,SB,SB,SB,WB,WB,WB,WB,WB	86,44,59,50,71,25,51,55,79,77,24,50,86,11,67,28,12,51,39,32,28,86,25,50,39,117,59,105,108,10,77,105,28,108,37,70,85,110,74,70,74,37,12,87,12,116,111,28,39,59,25,86,50,86,25,44,19,12,77,10	RVEDTGVYY,GLEWVSVLY,YADSVKGRF,VLYSGGSDY,RDNSKNALY,SGFSVSTKY,LYSGGSDYY,GSDYYADSV,YLQMNSLRV,ALYLQMNSL,ASGFSVSTK,VLYSGGSDY,RVEDTGVYY,LVQPGGSLR,FTISRDNSK,SVSTKYMTW,VQPGGSLRL,LYSGGSDYY,QAPGKGLEW,KYMTWVRQA,SVSTKYMTW,RVEDTGVYY,SGFSVSTKY,VLYSGGSDY,QAPGKGLEW,DIWGQGTMV,YADSVKGRF,HPGHPGRSV,HPGRSVGAF,GLVQPGGSL,ALYLQMNSL,HPGHPGRSV,SVSTKYMTW,HPGRSVGAF,VRQAPGKGL,SRDNSKNAL,LRVEDTGVY,GRSVGAFDI,SKNALYLQM,SRDNSKNAL…	60	N/A
C143 VL G53V	HLA-A*01:01,HLA-A*01:01,HLA-A*01:01,HLA-A*01:01,HLA-A*01:01,HLA-A*01:01,HLA-A*02:01,HLA-A*03:01,HLA-A*03:01,HLA-A*03:01,HLA-A*03:01,HLA-A*03:01,HLA-A*03:01,HLA-A*24:02,HLA-A*24:02,HLA-A*24:02,HLA-A*24:02,HLA-A*24:02,HLA-A*26:01,HLA-A*26:01,HLA-A*26:01,HLA-A*26:01,HLA-A*26:01,HLA-A*26:01,HLA-A*26:01,HLA-A*26:01,HLA-B*07:02,HLA-B*07:02,HLA-B*07:02,HLA-B*07:02,HLA-B*08:01,HLA-B*08:01,HLA-B*08:01,HLA…	SB,SB,SB,WB,WB,WB,SB,SB,SB,WB,WB,WB,WB,SB,WB,WB,WB,WB,SB,SB,SB,WB,WB,WB,WB,WB,SB,SB,WB,WB,WB,WB,WB,WB,SB,WB,WB,SB,SB,WB,WB,WB,SB,SB,SB,WB,WB,WB,SB,SB,WB,WB,WB,WB,WB,WB,WB	24,85,81,33,30,56,99,47,39,60,33,30,36,40,92,56,93,91,33,99,24,30,52,91,85,56,41,45,99,6,41,45,2,40,55,39,43,67,26,99,41,82,56,29,91,93,30,10,33,91,56,24,99,30,80,93,43	GTSNDVGSY,EADYYCCSY,QGEDEADYY,TLVSWYQQY,GSYTLVSWY,RSSGISNRF,FVFGGGTKL,KLLIFEVTK,QQYPGKAPK,ISNRFSGSK,TLVSWYQQY,GSYTLVSWY,SWYQQYPGK,QYPGKAPKL,SYAGASTFV,RSSGISNRF,YAGASTFVF,CSYAGASTF,TLVSWYQQY,FVFGGGTKL,GTSNDVGSY,GSYTLVSWY,EVTKRSSGI,CSYAGASTF,EADYYCCSY,RSSGISNRF,YPGKAPKLL,APKLLIFEV,FVFGGGTKL,QPASVSGSP,YPGKAPKLL,APKLLIFEV,SALTQPASV,QYPGKAPKL,KRSSGISNR,QQYPGKAPK,GKAPKLLIF,SKSGNTASL,SNDVGSYTL,FVFGGGTKL…	57	0.84955
C143 VL T33N	HLA-A*01:01,HLA-A*01:01,HLA-A*01:01,HLA-A*01:01,HLA-A*01:01,HLA-A*01:01,HLA-A*02:01,HLA-A*03:01,HLA-A*03:01,HLA-A*03:01,HLA-A*03:01,HLA-A*03:01,HLA-A*24:02,HLA-A*24:02,HLA-A*24:02,HLA-A*24:02,HLA-A*24:02,HLA-A*26:01,HLA-A*26:01,HLA-A*26:01,HLA-A*26:01,HLA-A*26:01,HLA-A*26:01,HLA-A*26:01,HLA-B*07:02,HLA-B*07:02,HLA-B*07:02,HLA-B*08:01,HLA-B*08:01,HLA-B*08:01,HLA-B*27:05,HLA-B*27:05,HLA-B*27:05,HLA…	SB,SB,SB,WB,WB,WB,SB,SB,SB,WB,WB,WB,SB,WB,WB,WB,WB,SB,SB,SB,WB,WB,WB,WB,SB,WB,WB,WB,WB,WB,SB,WB,WB,SB,WB,WB,WB,WB,SB,SB,SB,WB,WB,WB,SB,WB,WB,WB,WB,WB,WB,WB,WB	24,85,81,30,33,56,99,39,47,60,30,36,40,92,56,93,91,33,99,24,30,91,85,56,41,99,6,41,2,40,55,39,43,67,99,41,26,82,56,29,91,93,30,10,91,33,56,30,24,99,80,93,43	GTSNDVGSY,EADYYCCSY,QGEDEADYY,GSYNLVSWY,NLVSWYQQY,RSSGISNRF,FVFGGGTKL,QQYPGKAPK,KLLIFEGTK,ISNRFSGSK,GSYNLVSWY,SWYQQYPGK,QYPGKAPKL,SYAGASTFV,RSSGISNRF,YAGASTFVF,CSYAGASTF,NLVSWYQQY,FVFGGGTKL,GTSNDVGSY,GSYNLVSWY,CSYAGASTF,EADYYCCSY,RSSGISNRF,YPGKAPKLL,FVFGGGTKL,QPASVSGSP,YPGKAPKLL,SALTQPASV,QYPGKAPKL,KRSSGISNR,QQYPGKAPK,GKAPKLLIF,SKSGNTASL,FVFGGGTKL,YPGKAPKLL,SNDVGSYNL,GEDEADYYC,RSSGISNRF,VGSYNLVSW…	53	1
C143 VL T33N-G53V	HLA-A*01:01,HLA-A*01:01,HLA-A*01:01,HLA-A*01:01,HLA-A*01:01,HLA-A*01:01,HLA-A*02:01,HLA-A*03:01,HLA-A*03:01,HLA-A*03:01,HLA-A*03:01,HLA-A*03:01,HLA-A*24:02,HLA-A*24:02,HLA-A*24:02,HLA-A*24:02,HLA-A*24:02,HLA-A*26:01,HLA-A*26:01,HLA-A*26:01,HLA-A*26:01,HLA-A*26:01,HLA-A*26:01,HLA-A*26:01,HLA-A*26:01,HLA-B*07:02,HLA-B*07:02,HLA-B*07:02,HLA-B*07:02,HLA-B*08:01,HLA-B*08:01,HLA-B*08:01,HLA-B*08:01,HLA…	SB,SB,SB,WB,WB,WB,SB,SB,SB,WB,WB,WB,SB,WB,WB,WB,WB,SB,SB,SB,WB,WB,WB,WB,WB,SB,SB,WB,WB,WB,WB,WB,WB,SB,WB,WB,SB,WB,WB,WB,WB,SB,SB,SB,WB,WB,WB,SB,WB,WB,WB,WB,WB,WB,WB,WB	24,85,81,30,33,56,99,47,39,60,30,36,40,92,56,93,91,33,99,24,30,52,91,85,56,41,45,99,6,41,45,2,40,55,39,43,67,99,41,26,82,56,29,91,93,30,10,91,33,56,30,24,99,80,93,43	GTSNDVGSY,EADYYCCSY,QGEDEADYY,GSYNLVSWY,NLVSWYQQY,RSSGISNRF,FVFGGGTKL,KLLIFEVTK,QQYPGKAPK,ISNRFSGSK,GSYNLVSWY,SWYQQYPGK,QYPGKAPKL,SYAGASTFV,RSSGISNRF,YAGASTFVF,CSYAGASTF,NLVSWYQQY,FVFGGGTKL,GTSNDVGSY,GSYNLVSWY,EVTKRSSGI,CSYAGASTF,EADYYCCSY,RSSGISNRF,YPGKAPKLL,APKLLIFEV,FVFGGGTKL,QPASVSGSP,YPGKAPKLL,APKLLIFEV,SALTQPASV,QYPGKAPKL,KRSSGISNR,QQYPGKAPK,GKAPKLLIF,SKSGNTASL,FVFGGGTKL,YPGKAPKLL,SNDVGSYNL…	56	0.924097
C143 VL WT	HLA-A*01:01,HLA-A*01:01,HLA-A*01:01,HLA-A*01:01,HLA-A*01:01,HLA-A*01:01,HLA-A*02:01,HLA-A*03:01,HLA-A*03:01,HLA-A*03:01,HLA-A*03:01,HLA-A*03:01,HLA-A*03:01,HLA-A*24:02,HLA-A*24:02,HLA-A*24:02,HLA-A*24:02,HLA-A*24:02,HLA-A*26:01,HLA-A*26:01,HLA-A*26:01,HLA-A*26:01,HLA-A*26:01,HLA-A*26:01,HLA-A*26:01,HLA-B*07:02,HLA-B*07:02,HLA-B*07:02,HLA-B*08:01,HLA-B*08:01,HLA-B*08:01,HLA-B*27:05,HLA-B*27:05,HLA…	SB,SB,SB,WB,WB,WB,SB,SB,SB,WB,WB,WB,WB,SB,WB,WB,WB,WB,SB,SB,SB,WB,WB,WB,WB,SB,WB,WB,WB,WB,WB,SB,WB,WB,SB,SB,WB,WB,WB,SB,SB,SB,WB,WB,WB,SB,SB,WB,WB,WB,WB,WB,WB,WB	24,85,81,33,30,56,99,39,47,60,33,30,36,40,92,56,93,91,33,99,24,30,91,85,56,41,99,6,41,2,40,55,39,43,67,26,99,41,82,56,29,91,93,30,10,33,91,56,24,99,30,80,93,43	GTSNDVGSY,EADYYCCSY,QGEDEADYY,TLVSWYQQY,GSYTLVSWY,RSSGISNRF,FVFGGGTKL,QQYPGKAPK,KLLIFEGTK,ISNRFSGSK,TLVSWYQQY,GSYTLVSWY,SWYQQYPGK,QYPGKAPKL,SYAGASTFV,RSSGISNRF,YAGASTFVF,CSYAGASTF,TLVSWYQQY,FVFGGGTKL,GTSNDVGSY,GSYTLVSWY,CSYAGASTF,EADYYCCSY,RSSGISNRF,YPGKAPKLL,FVFGGGTKL,QPASVSGSP,YPGKAPKLL,SALTQPASV,QYPGKAPKL,KRSSGISNR,QQYPGKAPK,GKAPKLLIF,SKSGNTASL,SNDVGSYTL,FVFGGGTKL,YPGKAPKLL,GEDEADYYC,RSSGISNRF…	54	N/A
MEDI UCA VH K58S-V65P	HLA-A*01:01,HLA-A*01:01,HLA-A*01:01,HLA-A*01:01,HLA-A*01:01,HLA-A*02:01,HLA-A*02:01,HLA-A*03:01,HLA-A*03:01,HLA-A*03:01,HLA-A*24:02,HLA-A*24:02,HLA-A*24:02,HLA-A*24:02,HLA-A*26:01,HLA-A*26:01,HLA-A*26:01,HLA-A*26:01,HLA-A*26:01,HLA-A*26:01,HLA-A*26:01,HLA-B*07:02,HLA-B*07:02,HLA-B*07:02,HLA-B*07:02,HLA-B*07:02,HLA-B*07:02,HLA-B*07:02,HLA-B*08:01,HLA-B*08:01,HLA-B*08:01,HLA-B*27:05,HLA-B*27:05,HLA…	SB,SB,WB,WB,WB,SB,WB,SB,SB,WB,SB,WB,WB,WB,SB,SB,SB,WB,WB,WB,WB,SB,SB,WB,WB,WB,WB,WB,SB,WB,WB,SB,SB,SB,WB,WB,WB,SB,WB,WB,WB,WB,WB,WB,WB,SB,SB,SB,WB,WB,WB,SB,SB,WB,WB,WB,WB	89,90,52,46,47,10,3,52,71,5,107,97,59,41,89,52,28,76,90,116,41,74,42,64,13,10,99,90,74,76,78,100,39,55,44,51,78,78,12,39,74,10,47,115,78,30,41,28,110,52,89,46,52,10,89,47,28	VTPEDTAVY,TPEDTAVYY,RTYYRSSWY,GLEWLGRTY,LEWLGRTYY,GLVKPSQTL,QLQQSGPGL,RTYYRSSWY,ITINPDTSK,QQSGPGLVK,IFGVNIDAF,YYCARGGHI,WYNDYAPSV,QSPSRGLEW,VTPEDTAVY,RTYYRSSWY,SVSSNSAAW,DTSKNQFSL,TPEDTAVYY,DIWGQGTMV,QSPSRGLEW,NPDTSKNQF,SPSRGLEWL,APSVKSRIT,KPSQTLSLT,GLVKPSQTL,CARGGHITI,TPEDTAVYY,NPDTSKNQF,DTSKNQFSL,SKNQFSLQL,ARGGHITIF,IRQSPSRGL,YRSSWYNDY,SRGLEWLGR,GRTYYRSSW,SKNQFSLQL,SKNQFSLQL,VKPSQTLSL,IRQSPSRGL…	57	0.926078
MEDI UCA VH K58S-V65P-P75R	HLA-A*01:01,HLA-A*01:01,HLA-A*01:01,HLA-A*01:01,HLA-A*01:01,HLA-A*02:01,HLA-A*02:01,HLA-A*03:01,HLA-A*03:01,HLA-A*03:01,HLA-A*24:02,HLA-A*24:02,HLA-A*24:02,HLA-A*24:02,HLA-A*26:01,HLA-A*26:01,HLA-A*26:01,HLA-A*26:01,HLA-A*26:01,HLA-A*26:01,HLA-A*26:01,HLA-B*07:02,HLA-B*07:02,HLA-B*07:02,HLA-B*07:02,HLA-B*07:02,HLA-B*07:02,HLA-B*08:01,HLA-B*08:01,HLA-B*27:05,HLA-B*27:05,HLA-B*27:05,HLA-B*27:05,HLA…	SB,SB,WB,WB,WB,SB,WB,SB,WB,WB,SB,WB,WB,WB,SB,SB,SB,WB,WB,WB,WB,SB,WB,WB,WB,WB,WB,WB,WB,SB,SB,SB,WB,WB,WB,WB,SB,SB,WB,WB,WB,WB,WB,WB,SB,SB,SB,WB,WB,WB,SB,SB,WB,WB,WB,WB	89,90,52,46,47,10,3,52,5,71,107,97,59,41,89,52,28,76,90,116,41,42,64,13,10,99,90,76,78,100,39,55,44,51,74,78,78,74,12,39,10,47,115,78,30,41,28,110,52,89,46,52,10,89,47,28	VTPEDTAVY,TPEDTAVYY,RTYYRSSWY,GLEWLGRTY,LEWLGRTYY,GLVKPSQTL,QLQQSGPGL,RTYYRSSWY,QQSGPGLVK,ITINRDTSK,IFGVNIDAF,YYCARGGHI,WYNDYAPSV,QSPSRGLEW,VTPEDTAVY,RTYYRSSWY,SVSSNSAAW,DTSKNQFSL,TPEDTAVYY,DIWGQGTMV,QSPSRGLEW,SPSRGLEWL,APSVKSRIT,KPSQTLSLT,GLVKPSQTL,CARGGHITI,TPEDTAVYY,DTSKNQFSL,SKNQFSLQL,ARGGHITIF,IRQSPSRGL,YRSSWYNDY,SRGLEWLGR,GRTYYRSSW,NRDTSKNQF,SKNQFSLQL,SKNQFSLQL,NRDTSKNQF,VKPSQTLSL,IRQSPSRGL…	56	0.852156
MEDI UCA VH WT	HLA-A*01:01,HLA-A*01:01,HLA-A*01:01,HLA-A*01:01,HLA-A*01:01,HLA-A*02:01,HLA-A*02:01,HLA-A*03:01,HLA-A*03:01,HLA-A*03:01,HLA-A*24:02,HLA-A*24:02,HLA-A*24:02,HLA-A*24:02,HLA-A*26:01,HLA-A*26:01,HLA-A*26:01,HLA-A*26:01,HLA-A*26:01,HLA-A*26:01,HLA-A*26:01,HLA-B*07:02,HLA-B*07:02,HLA-B*07:02,HLA-B*07:02,HLA-B*07:02,HLA-B*07:02,HLA-B*08:01,HLA-B*08:01,HLA-B*08:01,HLA-B*27:05,HLA-B*27:05,HLA-B*27:05,HLA…	SB,SB,WB,WB,WB,SB,WB,SB,WB,WB,SB,WB,WB,WB,SB,SB,WB,WB,WB,WB,WB,SB,SB,WB,WB,WB,WB,SB,WB,WB,SB,SB,SB,WB,WB,WB,SB,WB,WB,WB,WB,WB,WB,WB,WB,WB,SB,SB,SB,WB,WB,WB,WB,SB,WB,WB,WB,WB,WB	89,90,46,52,47,10,3,71,5,52,107,97,59,41,89,28,76,52,90,116,41,74,42,13,10,99,90,74,76,78,100,39,55,44,51,78,78,12,39,74,57,10,59,47,115,78,30,41,28,110,65,52,89,46,10,89,52,47,28	VTPEDTAVY,TPEDTAVYY,GLEWLGRTY,RTYYRSKWY,LEWLGRTYY,GLVKPSQTL,QLQQSGPGL,ITINPDTSK,QQSGPGLVK,RTYYRSKWY,IFGVNIDAF,YYCARGGHI,WYNDYAVSV,QSPSRGLEW,VTPEDTAVY,SVSSNSAAW,DTSKNQFSL,RTYYRSKWY,TPEDTAVYY,DIWGQGTMV,QSPSRGLEW,NPDTSKNQF,SPSRGLEWL,KPSQTLSLT,GLVKPSQTL,CARGGHITI,TPEDTAVYY,NPDTSKNQF,DTSKNQFSL,SKNQFSLQL,ARGGHITIF,IRQSPSRGL,YRSKWYNDY,SRGLEWLGR,GRTYYRSKW,SKNQFSLQL,SKNQFSLQL,VKPSQTLSL,IRQSPSRGL,NPDTSKNQF…	59	N/A
MEDI UCA VL G95P	HLA-A*01:01,HLA-A*01:01,HLA-A*01:01,HLA-A*01:01,HLA-A*02:01,HLA-A*02:01,HLA-A*02:01,HLA-A*03:01,HLA-A*03:01,HLA-A*03:01,HLA-A*03:01,HLA-A*03:01,HLA-A*24:02,HLA-A*24:02,HLA-A*24:02,HLA-A*24:02,HLA-A*24:02,HLA-A*26:01,HLA-A*26:01,HLA-A*26:01,HLA-A*26:01,HLA-A*26:01,HLA-A*26:01,HLA-A*26:01,HLA-B*07:02,HLA-B*07:02,HLA-B*07:02,HLA-B*07:02,HLA-B*07:02,HLA-B*08:01,HLA-B*08:01,HLA-B*08:01,HLA-B*08:01,HLA…	SB,SB,WB,WB,WB,WB,WB,SB,WB,WB,WB,WB,SB,WB,WB,WB,WB,SB,SB,WB,WB,WB,WB,WB,SB,SB,SB,SB,WB,SB,WB,WB,WB,WB,WB,WB,WB,WB,WB,WB,SB,SB,WB,WB,WB,WB,WB,WB,SB,SB,SB,WB,WB,WB,WB	24,79,28,78,92,46,77,53,84,37,24,92,86,54,27,78,31,28,24,78,79,27,92,41,39,7,94,43,3,43,94,70,3,91,41,94,5,3,7,38,27,24,75,92,13,54,21,25,54,24,78,41,3,28,46	RASQSISSY,QPEDFATYY,SISSYLNWY,LQPEDFATY,RTFPQGTKV,LLIYAASSL,SLQPEDFAT,SLQSGVPSR,ATYYCQQSR,QQKPGKAPK,RASQSISSY,RTFPQGTKV,YYCQQSRTF,LQSGVPSRF,QSISSYLNW,LQPEDFATY,SYLNWYQQK,SISSYLNWY,RASQSISSY,LQPEDFATY,QPEDFATYY,QSISSYLNW,RTFPQGTKV,GKAPKLLIY,KPGKAPKLL,SPSSLSASV,FPQGTKVEI,APKLLIYAA,QMTQSPSSL,APKLLIYAA,FPQGTKVEI,DFTLTISSL,QMTQSPSSL,SRTFPQGTK,GKAPKLLIY,FPQGTKVEI,TQSPSSLSA,QMTQSPSSL,SPSSLSASV,QKPGKAPKL…	55	0.696468
MEDI UCA VL WT	HLA-A*01:01,HLA-A*01:01,HLA-A*01:01,HLA-A*01:01,HLA-A*02:01,HLA-A*02:01,HLA-A*02:01,HLA-A*03:01,HLA-A*03:01,HLA-A*03:01,HLA-A*03:01,HLA-A*24:02,HLA-A*24:02,HLA-A*24:02,HLA-A*24:02,HLA-A*24:02,HLA-A*26:01,HLA-A*26:01,HLA-A*26:01,HLA-A*26:01,HLA-A*26:01,HLA-A*26:01,HLA-B*07:02,HLA-B*07:02,HLA-B*07:02,HLA-B*07:02,HLA-B*08:01,HLA-B*08:01,HLA-B*08:01,HLA-B*27:05,HLA-B*27:05,HLA-B*39:01,HLA-B*39:01,HLA…	SB,SB,WB,WB,WB,WB,WB,SB,WB,WB,WB,SB,WB,WB,WB,WB,SB,SB,WB,WB,WB,WB,SB,SB,SB,WB,SB,WB,WB,WB,WB,WB,WB,WB,WB,SB,SB,WB,WB,WB,WB,WB,WB,SB,SB,SB,WB,WB,WB,WB	24,79,28,78,92,46,77,53,84,37,24,86,54,27,78,31,28,24,78,79,27,41,39,7,43,3,43,70,3,91,41,5,3,7,38,27,24,75,13,54,21,92,25,54,24,78,41,3,28,46	RASQSISSY,QPEDFATYY,SISSYLNWY,LQPEDFATY,RTFGQGTKV,LLIYAASSL,SLQPEDFAT,SLQSGVPSR,ATYYCQQSR,QQKPGKAPK,RASQSISSY,YYCQQSRTF,LQSGVPSRF,QSISSYLNW,LQPEDFATY,SYLNWYQQK,SISSYLNWY,RASQSISSY,LQPEDFATY,QPEDFATYY,QSISSYLNW,GKAPKLLIY,KPGKAPKLL,SPSSLSASV,APKLLIYAA,QMTQSPSSL,APKLLIYAA,DFTLTISSL,QMTQSPSSL,SRTFGQGTK,GKAPKLLIY,TQSPSSLSA,QMTQSPSSL,SPSSLSASV,QKPGKAPKL,QSISSYLNW,RASQSISSY,ISSLQPEDF,ASVGDRVTI,LQSGVPSRF…	50	N/A
MEDI VH E65P	HLA-A*01:01,HLA-A*01:01,HLA-A*01:01,HLA-A*01:01,HLA-A*01:01,HLA-A*01:01,HLA-A*02:01,HLA-A*02:01,HLA-A*03:01,HLA-A*03:01,HLA-A*03:01,HLA-A*24:02,HLA-A*24:02,HLA-A*24:02,HLA-A*24:02,HLA-A*24:02,HLA-A*24:02,HLA-A*26:01,HLA-A*26:01,HLA-A*26:01,HLA-A*26:01,HLA-A*26:01,HLA-A*26:01,HLA-A*26:01,HLA-A*26:01,HLA-A*26:01,HLA-B*07:02,HLA-B*07:02,HLA-B*07:02,HLA-B*07:02,HLA-B*07:02,HLA-B*07:02,HLA-B*08:01,HLA…	SB,SB,SB,WB,WB,WB,SB,WB,SB,SB,WB,SB,SB,WB,WB,WB,WB,SB,WB,WB,WB,WB,WB,WB,WB,WB,SB,SB,WB,WB,WB,WB,SB,WB,WB,SB,SB,SB,WB,WB,WB,SB,SB,WB,WB,WB,WB,WB,WB,WB,SB,SB,SB,WB,WB,WB,WB,SB,SB,WB,WB,WB,WB	24,89,90,46,52,47,10,3,71,52,5,31,107,97,59,30,41,89,76,52,24,90,27,28,30,41,74,42,64,13,10,90,74,76,78,100,39,55,44,51,78,78,100,12,39,74,10,47,78,115,30,28,41,24,110,89,52,24,46,10,89,52,47	ISGDSVSSY,VTPEDTAVY,TPEDTAVYY,GLEWLGRTY,RTYYRSGWY,LEWLGRTYY,GLVKPSQTL,QLQQSGPGL,ITINPDTSK,RTYYRSGWY,QQSGPGLVK,SYNAVWNWI,VFGVNVDAF,YYCARSGHI,WYNDYAPSV,SSYNAVWNW,QSPSRGLEW,VTPEDTAVY,DTSKNQFSL,RTYYRSGWY,ISGDSVSSY,TPEDTAVYY,DSVSSYNAV,SVSSYNAVW,SSYNAVWNW,QSPSRGLEW,NPDTSKNQF,SPSRGLEWL,APSVKSRIT,KPSQTLSLT,GLVKPSQTL,TPEDTAVYY,NPDTSKNQF,DTSKNQFSL,SKNQFSLQL,ARSGHITVF,IRQSPSRGL,YRSGWYNDY,SRGLEWLGR,GRTYYRSGW…	63	1
MEDI VH E65P-M117Y	HLA-A*01:01,HLA-A*01:01,HLA-A*01:01,HLA-A*01:01,HLA-A*01:01,HLA-A*01:01,HLA-A*01:01,HLA-A*02:01,HLA-A*02:01,HLA-A*03:01,HLA-A*03:01,HLA-A*03:01,HLA-A*24:02,HLA-A*24:02,HLA-A*24:02,HLA-A*24:02,HLA-A*24:02,HLA-A*24:02,HLA-A*24:02,HLA-A*26:01,HLA-A*26:01,HLA-A*26:01,HLA-A*26:01,HLA-A*26:01,HLA-A*26:01,HLA-A*26:01,HLA-A*26:01,HLA-A*26:01,HLA-B*07:02,HLA-B*07:02,HLA-B*07:02,HLA-B*07:02,HLA-B*07:02,HLA…	SB,SB,SB,WB,WB,WB,WB,SB,WB,SB,SB,WB,SB,SB,WB,WB,WB,WB,WB,SB,WB,WB,WB,WB,WB,WB,WB,WB,SB,SB,WB,WB,WB,WB,SB,WB,WB,SB,SB,SB,WB,WB,WB,SB,SB,WB,WB,WB,WB,WB,WB,WB,SB,SB,SB,WB,WB,WB,WB,SB,SB,WB,WB,WB,WB	24,89,90,46,52,109,47,10,3,71,52,5,31,107,97,59,30,41,116,89,76,52,24,90,27,28,30,41,74,42,64,13,10,90,74,76,78,100,39,55,44,51,78,78,100,12,39,74,10,115,47,78,30,28,41,110,24,89,52,24,46,10,89,52,47	ISGDSVSSY,VTPEDTAVY,TPEDTAVYY,GLEWLGRTY,RTYYRSGWY,GVNVDAFDY,LEWLGRTYY,GLVKPSQTL,QLQQSGPGL,ITINPDTSK,RTYYRSGWY,QQSGPGLVK,SYNAVWNWI,VFGVNVDAF,YYCARSGHI,WYNDYAPSV,SSYNAVWNW,QSPSRGLEW,DYWGQGTMV,VTPEDTAVY,DTSKNQFSL,RTYYRSGWY,ISGDSVSSY,TPEDTAVYY,DSVSSYNAV,SVSSYNAVW,SSYNAVWNW,QSPSRGLEW,NPDTSKNQF,SPSRGLEWL,APSVKSRIT,KPSQTLSLT,GLVKPSQTL,TPEDTAVYY,NPDTSKNQF,DTSKNQFSL,SKNQFSLQL,ARSGHITVF,IRQSPSRGL,YRSGWYNDY…	65	0.859228
MEDI VH M117Y	HLA-A*01:01,HLA-A*01:01,HLA-A*01:01,HLA-A*01:01,HLA-A*01:01,HLA-A*01:01,HLA-A*01:01,HLA-A*02:01,HLA-A*02:01,HLA-A*03:01,HLA-A*03:01,HLA-A*03:01,HLA-A*24:02,HLA-A*24:02,HLA-A*24:02,HLA-A*24:02,HLA-A*24:02,HLA-A*24:02,HLA-A*24:02,HLA-A*26:01,HLA-A*26:01,HLA-A*26:01,HLA-A*26:01,HLA-A*26:01,HLA-A*26:01,HLA-A*26:01,HLA-A*26:01,HLA-A*26:01,HLA-B*07:02,HLA-B*07:02,HLA-B*07:02,HLA-B*07:02,HLA-B*07:02,HLA…	SB,SB,SB,WB,WB,WB,WB,SB,WB,SB,SB,WB,SB,SB,WB,WB,WB,WB,WB,SB,WB,WB,WB,WB,WB,WB,WB,WB,SB,SB,WB,WB,WB,SB,WB,WB,SB,SB,SB,WB,WB,WB,SB,SB,WB,WB,WB,WB,WB,WB,WB,SB,SB,SB,WB,WB,WB,WB,SB,SB,WB,WB,WB,WB	24,89,90,46,52,109,47,10,3,71,52,5,31,107,97,59,30,41,116,89,76,52,24,90,27,28,30,41,74,42,13,10,90,74,76,78,100,39,55,44,51,78,78,100,12,39,74,10,115,47,78,30,28,41,110,24,89,52,24,46,10,89,52,47	ISGDSVSSY,VTPEDTAVY,TPEDTAVYY,GLEWLGRTY,RTYYRSGWY,GVNVDAFDY,LEWLGRTYY,GLVKPSQTL,QLQQSGPGL,ITINPDTSK,RTYYRSGWY,QQSGPGLVK,SYNAVWNWI,VFGVNVDAF,YYCARSGHI,WYNDYAESV,SSYNAVWNW,QSPSRGLEW,DYWGQGTMV,VTPEDTAVY,DTSKNQFSL,RTYYRSGWY,ISGDSVSSY,TPEDTAVYY,DSVSSYNAV,SVSSYNAVW,SSYNAVWNW,QSPSRGLEW,NPDTSKNQF,SPSRGLEWL,KPSQTLSLT,GLVKPSQTL,TPEDTAVYY,NPDTSKNQF,DTSKNQFSL,SKNQFSLQL,ARSGHITVF,IRQSPSRGL,YRSGWYNDY,SRGLEWLGR…	64	0.92906
MEDI VH WT	HLA-A*01:01,HLA-A*01:01,HLA-A*01:01,HLA-A*01:01,HLA-A*01:01,HLA-A*01:01,HLA-A*02:01,HLA-A*02:01,HLA-A*03:01,HLA-A*03:01,HLA-A*03:01,HLA-A*24:02,HLA-A*24:02,HLA-A*24:02,HLA-A*24:02,HLA-A*24:02,HLA-A*24:02,HLA-A*26:01,HLA-A*26:01,HLA-A*26:01,HLA-A*26:01,HLA-A*26:01,HLA-A*26:01,HLA-A*26:01,HLA-A*26:01,HLA-A*26:01,HLA-B*07:02,HLA-B*07:02,HLA-B*07:02,HLA-B*07:02,HLA-B*07:02,HLA-B*08:01,HLA-B*08:01,HLA…	SB,SB,SB,WB,WB,WB,SB,WB,SB,SB,WB,SB,SB,WB,WB,WB,WB,SB,WB,WB,WB,WB,WB,WB,WB,WB,SB,SB,WB,WB,WB,SB,WB,WB,SB,SB,SB,WB,WB,WB,SB,SB,WB,WB,WB,WB,WB,WB,WB,SB,SB,SB,WB,WB,WB,WB,SB,SB,WB,WB,WB,WB	24,89,90,46,52,47,10,3,71,52,5,31,107,97,59,30,41,89,76,52,24,90,27,28,30,41,74,42,13,10,90,74,76,78,100,39,55,44,51,78,78,100,12,39,74,10,47,78,115,30,28,41,24,110,89,52,24,46,10,89,52,47	ISGDSVSSY,VTPEDTAVY,TPEDTAVYY,GLEWLGRTY,RTYYRSGWY,LEWLGRTYY,GLVKPSQTL,QLQQSGPGL,ITINPDTSK,RTYYRSGWY,QQSGPGLVK,SYNAVWNWI,VFGVNVDAF,YYCARSGHI,WYNDYAESV,SSYNAVWNW,QSPSRGLEW,VTPEDTAVY,DTSKNQFSL,RTYYRSGWY,ISGDSVSSY,TPEDTAVYY,DSVSSYNAV,SVSSYNAVW,SSYNAVWNW,QSPSRGLEW,NPDTSKNQF,SPSRGLEWL,KPSQTLSLT,GLVKPSQTL,TPEDTAVYY,NPDTSKNQF,DTSKNQFSL,SKNQFSLQL,ARSGHITVF,IRQSPSRGL,YRSGWYNDY,SRGLEWLGR,GRTYYRSGW,SKNQFSLQL…	62	N/A
MEDI VL WT	HLA-A*01:01,HLA-A*01:01,HLA-A*01:01,HLA-A*01:01,HLA-A*02:01,HLA-A*02:01,HLA-A*03:01,HLA-A*03:01,HLA-A*03:01,HLA-A*03:01,HLA-A*24:02,HLA-A*24:02,HLA-A*24:02,HLA-A*24:02,HLA-A*26:01,HLA-A*26:01,HLA-A*26:01,HLA-A*26:01,HLA-A*26:01,HLA-B*07:02,HLA-B*07:02,HLA-B*07:02,HLA-B*07:02,HLA-B*08:01,HLA-B*08:01,HLA-B*08:01,HLA-B*27:05,HLA-B*27:05,HLA-B*27:05,HLA-B*39:01,HLA-B*39:01,HLA-B*39:01,HLA-B*39:01,HLA…	SB,SB,SB,WB,WB,WB,SB,WB,WB,WB,SB,WB,WB,WB,SB,WB,WB,WB,WB,SB,SB,SB,WB,SB,WB,WB,SB,WB,WB,WB,WB,WB,WB,SB,SB,WB,WB,WB,WB,WB,SB,SB,SB,WB,WB,WB,WB	24,28,79,78,92,77,24,84,37,28,86,27,78,54,24,28,78,79,41,39,7,43,3,43,70,3,53,91,41,5,3,7,38,27,24,54,75,21,13,92,78,24,28,26,41,3,54	RTSQSLSSY,SLSSYTHWY,QPEDFATYY,LQPEDFATY,RTFGQGTKV,SLQPEDFAT,RTSQSLSSY,ATYYCQQSR,QQKPGKAPK,SLSSYTHWY,YYCQQSRTF,QSLSSYTHW,LQPEDFATY,RGSGVPSRF,RTSQSLSSY,SLSSYTHWY,LQPEDFATY,QPEDFATYY,GKAPKLLIY,KPGKAPKLL,SPSSLSASV,APKLLIYAA,QMTQSPSSL,APKLLIYAA,DFTLTISSL,QMTQSPSSL,SRGSGVPSR,SRTFGQGTK,GKAPKLLIY,TQSPSSLSA,QMTQSPSSL,SPSSLSASV,QKPGKAPKL,QSLSSYTHW,RTSQSLSSY,RGSGVPSRF,ISSLQPEDF,ITCRTSQSL,ASVGDRVTI,RTFGQGTKV…	47	N/A
REGN10987 VH R16G	HLA-A*01:01,HLA-A*01:01,HLA-A*01:01,HLA-A*01:01,HLA-A*01:01,HLA-A*01:01,HLA-A*01:01,HLA-A*01:01,HLA-A*01:01,HLA-A*01:01,HLA-A*02:01,HLA-A*02:01,HLA-A*03:01,HLA-A*03:01,HLA-A*03:01,HLA-A*03:01,HLA-A*03:01,HLA-A*24:02,HLA-A*24:02,HLA-A*24:02,HLA-A*24:02,HLA-A*24:02,HLA-A*24:02,HLA-A*26:01,HLA-A*26:01,HLA-A*26:01,HLA-A*26:01,HLA-A*26:01,HLA-A*26:01,HLA-A*26:01,HLA-A*26:01,HLA-A*26:01,HLA-B*07:02,HLA…	SB,SB,SB,SB,SB,WB,WB,WB,WB,WB,SB,WB,WB,WB,WB,WB,WB,SB,SB,WB,WB,WB,WB,SB,SB,WB,WB,WB,WB,WB,WB,WB,WB,WB,SB,SB,WB,WB,WB,SB,WB,WB,WB,WB,WB,WB,WB,WB,SB,SB,SB,WB,WB,WB,WB,WB,SB,SB,WB,WB,WB,WB,WB,WB	87,51,27,24,60,72,52,97,99,102,78,85,50,11,51,87,68,108,28,52,101,12,39,27,51,87,39,101,60,24,52,10,10,107,78,37,71,86,75,71,37,75,12,78,73,45,12,88,51,39,102,87,28,27,60,21,51,27,87,24,19,12,10,78	RTEDTAVYY,ISYDGSNKY,FTFSNYAMY,ASGFTFSNY,YADSVKGRF,RDNSKNTLY,SYDGSNKYY,ASGSDYGDY,GSDYGDYLL,YGDYLLVYW,TLYLQMNSL,SLRTEDTAV,VISYDGSNK,VVQPGGSLR,ISYDGSNKY,RTEDTAVYY,FTISRDNSK,VYWGQGTLV,TFSNYAMYW,SYDGSNKYY,DYGDYLLVY,VQPGGSLRL,QAPGKGLEW,FTFSNYAMY,ISYDGSNKY,RTEDTAVYY,QAPGKGLEW,DYGDYLLVY,YADSVKGRF,ASGFTFSNY,SYDGSNKYY,GVVQPGGSL,GVVQPGGSL,LVYWGQGTL,TLYLQMNSL,VRQAPGKGL,SRDNSKNTL,LRTEDTAVY,SKNTLYLQM,SRDNSKNTL…	64	1
REGN10987 VH WT	HLA-A*01:01,HLA-A*01:01,HLA-A*01:01,HLA-A*01:01,HLA-A*01:01,HLA-A*01:01,HLA-A*01:01,HLA-A*01:01,HLA-A*01:01,HLA-A*01:01,HLA-A*02:01,HLA-A*02:01,HLA-A*03:01,HLA-A*03:01,HLA-A*03:01,HLA-A*03:01,HLA-A*03:01,HLA-A*24:02,HLA-A*24:02,HLA-A*24:02,HLA-A*24:02,HLA-A*24:02,HLA-A*24:02,HLA-A*26:01,HLA-A*26:01,HLA-A*26:01,HLA-A*26:01,HLA-A*26:01,HLA-A*26:01,HLA-A*26:01,HLA-A*26:01,HLA-A*26:01,HLA-B*07:02,HLA…	SB,SB,SB,SB,SB,WB,WB,WB,WB,WB,SB,WB,WB,WB,WB,WB,WB,SB,SB,WB,WB,WB,WB,SB,SB,WB,WB,WB,WB,WB,WB,WB,SB,WB,SB,WB,SB,WB,WB,WB,SB,WB,WB,WB,WB,WB,WB,WB,SB,SB,SB,WB,WB,WB,WB,WB,SB,SB,WB,WB,WB,WB,WB,WB	87,51,27,24,60,72,52,97,99,102,78,85,50,11,51,87,68,108,28,12,52,101,39,27,51,87,39,10,101,60,24,52,10,107,78,12,37,71,86,75,71,37,75,12,78,73,45,88,51,39,102,87,28,27,60,21,51,27,87,24,19,10,12,78	RTEDTAVYY,ISYDGSNKY,FTFSNYAMY,ASGFTFSNY,YADSVKGRF,RDNSKNTLY,SYDGSNKYY,ASGSDYGDY,GSDYGDYLL,YGDYLLVYW,TLYLQMNSL,SLRTEDTAV,VISYDGSNK,VVQPGRSLR,ISYDGSNKY,RTEDTAVYY,FTISRDNSK,VYWGQGTLV,TFSNYAMYW,VQPGRSLRL,SYDGSNKYY,DYGDYLLVY,QAPGKGLEW,FTFSNYAMY,ISYDGSNKY,RTEDTAVYY,QAPGKGLEW,GVVQPGRSL,DYGDYLLVY,YADSVKGRF,ASGFTFSNY,SYDGSNKYY,GVVQPGRSL,LVYWGQGTL,TLYLQMNSL,VQPGRSLRL,VRQAPGKGL,SRDNSKNTL,LRTEDTAVY,SKNTLYLQM…	64	N/A
REGN10987 VL I96S	HLA-A*01:01,HLA-A*01:01,HLA-A*01:01,HLA-A*01:01,HLA-A*01:01,HLA-A*02:01,HLA-A*02:01,HLA-A*03:01,HLA-A*03:01,HLA-A*03:01,HLA-A*03:01,HLA-A*24:02,HLA-A*24:02,HLA-A*26:01,HLA-A*26:01,HLA-A*26:01,HLA-A*26:01,HLA-A*26:01,HLA-A*26:01,HLA-B*07:02,HLA-B*07:02,HLA-B*07:02,HLA-B*07:02,HLA-B*07:02,HLA-B*08:01,HLA-B*08:01,HLA-B*08:01,HLA-B*08:01,HLA-B*08:01,HLA-B*27:05,HLA-B*27:05,HLA-B*39:01,HLA-B*39:01,HLA…	SB,SB,SB,WB,WB,WB,WB,SB,WB,WB,WB,WB,WB,SB,SB,WB,WB,WB,WB,SB,SB,WB,WB,WB,WB,WB,WB,WB,WB,WB,WB,SB,SB,WB,WB,WB,SB,SB,WB,WB,WB,WB,WB,WB,WB,WB	26,81,24,93,80,92,99,47,60,39,36,93,40,24,99,93,52,26,43,56,41,45,99,6,52,45,2,41,40,55,43,40,67,99,85,82,91,93,29,26,10,80,43,93,99,24	SSDVGGYNY,QSEDEADYY,GTSSDVGGY,LTSSSTWVF,LQSEDEADY,SLTSSSTWV,WVFGGGTKL,KLMIYDVSK,VSNRFSGSK,QQHPGKAPK,SWYQQHPGK,LTSSSTWVF,QHPGKAPKL,GTSSDVGGY,WVFGGGTKL,LTSSSTWVF,DVSKRPSGV,SSDVGGYNY,GKAPKLMIY,RPSGVSNRF,HPGKAPKLM,APKLMIYDV,WVFGGGTKL,QPASVSGSP,DVSKRPSGV,APKLMIYDV,SALTQPASV,HPGKAPKLM,QHPGKAPKL,KRPSGVSNR,GKAPKLMIY,QHPGKAPKL,SKSGNTASL,WVFGGGTKL,EADYYCNSL,SEDEADYYC,NSLTSSSTW,LTSSSTWVF,VGGYNYVSW,SSDVGGYNY…	46	1
REGN10987 VL N91C	HLA-A*01:01,HLA-A*01:01,HLA-A*01:01,HLA-A*01:01,HLA-A*01:01,HLA-A*02:01,HLA-A*02:01,HLA-A*03:01,HLA-A*03:01,HLA-A*03:01,HLA-A*03:01,HLA-A*24:02,HLA-A*24:02,HLA-A*24:02,HLA-A*26:01,HLA-A*26:01,HLA-A*26:01,HLA-A*26:01,HLA-A*26:01,HLA-B*07:02,HLA-B*07:02,HLA-B*07:02,HLA-B*07:02,HLA-B*07:02,HLA-B*08:01,HLA-B*08:01,HLA-B*08:01,HLA-B*08:01,HLA-B*08:01,HLA-B*27:05,HLA-B*27:05,HLA-B*39:01,HLA-B*39:01,HLA…	SB,SB,SB,WB,WB,SB,WB,SB,WB,WB,WB,WB,WB,WB,SB,SB,WB,WB,WB,SB,SB,WB,WB,WB,WB,WB,WB,WB,WB,WB,WB,SB,SB,WB,WB,SB,SB,WB,WB,WB,WB,WB,WB,WB,WB	26,81,24,93,80,92,99,47,60,39,36,88,93,40,24,99,52,26,43,56,41,45,99,6,52,45,2,41,40,55,43,40,67,99,82,91,93,29,26,10,80,43,99,24,93	SSDVGGYNY,QSEDEADYY,GTSSDVGGY,LTSISTWVF,LQSEDEADY,SLTSISTWV,WVFGGGTKL,KLMIYDVSK,VSNRFSGSK,QQHPGKAPK,SWYQQHPGK,YYCCSLTSI,LTSISTWVF,QHPGKAPKL,GTSSDVGGY,WVFGGGTKL,DVSKRPSGV,SSDVGGYNY,GKAPKLMIY,RPSGVSNRF,HPGKAPKLM,APKLMIYDV,WVFGGGTKL,QPASVSGSP,DVSKRPSGV,APKLMIYDV,SALTQPASV,HPGKAPKLM,QHPGKAPKL,KRPSGVSNR,GKAPKLMIY,QHPGKAPKL,SKSGNTASL,WVFGGGTKL,SEDEADYYC,CSLTSISTW,LTSISTWVF,VGGYNYVSW,SSDVGGYNY,VSGSPGQSI…	45	1
REGN10987 VL WT	HLA-A*01:01,HLA-A*01:01,HLA-A*01:01,HLA-A*01:01,HLA-A*01:01,HLA-A*02:01,HLA-A*02:01,HLA-A*03:01,HLA-A*03:01,HLA-A*03:01,HLA-A*03:01,HLA-A*24:02,HLA-A*24:02,HLA-A*24:02,HLA-A*26:01,HLA-A*26:01,HLA-A*26:01,HLA-A*26:01,HLA-A*26:01,HLA-B*07:02,HLA-B*07:02,HLA-B*07:02,HLA-B*07:02,HLA-B*07:02,HLA-B*08:01,HLA-B*08:01,HLA-B*08:01,HLA-B*08:01,HLA-B*08:01,HLA-B*27:05,HLA-B*27:05,HLA-B*39:01,HLA-B*39:01,HLA…	SB,SB,SB,WB,WB,SB,WB,SB,WB,WB,WB,SB,WB,WB,SB,SB,WB,WB,WB,SB,SB,WB,WB,WB,WB,WB,WB,WB,WB,WB,WB,SB,SB,WB,WB,WB,SB,SB,WB,WB,WB,WB,WB,WB,WB,WB	26,81,24,93,80,92,99,47,60,39,36,88,93,40,24,99,52,26,43,56,41,45,99,6,52,45,2,41,40,55,43,40,67,99,85,82,91,93,29,26,10,80,43,99,24,93	SSDVGGYNY,QSEDEADYY,GTSSDVGGY,LTSISTWVF,LQSEDEADY,SLTSISTWV,WVFGGGTKL,KLMIYDVSK,VSNRFSGSK,QQHPGKAPK,SWYQQHPGK,YYCNSLTSI,LTSISTWVF,QHPGKAPKL,GTSSDVGGY,WVFGGGTKL,DVSKRPSGV,SSDVGGYNY,GKAPKLMIY,RPSGVSNRF,HPGKAPKLM,APKLMIYDV,WVFGGGTKL,QPASVSGSP,DVSKRPSGV,APKLMIYDV,SALTQPASV,HPGKAPKLM,QHPGKAPKL,KRPSGVSNR,GKAPKLMIY,QHPGKAPKL,SKSGNTASL,WVFGGGTKL,EADYYCNSL,SEDEADYYC,NSLTSISTW,LTSISTWVF,VGGYNYVSW,SSDVGGYNY…	46	N/A
S309 VH G79A	HLA-A*01:01,HLA-A*01:01,HLA-A*01:01,HLA-A*01:01,HLA-A*01:01,HLA-A*01:01,HLA-A*01:01,HLA-A*02:01,HLA-A*02:01,HLA-A*02:01,HLA-A*03:01,HLA-A*03:01,HLA-A*03:01,HLA-A*03:01,HLA-A*03:01,HLA-A*03:01,HLA-A*03:01,HLA-A*03:01,HLA-A*03:01,HLA-A*24:02,HLA-A*24:02,HLA-A*24:02,HLA-A*24:02,HLA-A*24:02,HLA-A*26:01,HLA-A*26:01,HLA-A*26:01,HLA-A*26:01,HLA-A*26:01,HLA-A*26:01,HLA-A*26:01,HLA-A*26:01,HLA-A*26:01,HLA…	SB,SB,SB,SB,WB,WB,WB,WB,WB,WB,SB,WB,WB,WB,WB,WB,WB,WB,WB,SB,WB,WB,WB,WB,SB,SB,SB,SB,WB,WB,WB,WB,WB,WB,WB,WB,WB,WB,WB,WB,SB,WB,WB,WB,SB,SB,WB,WB,SB,SB,SB,WB,WB,SB,SB,WB,WB,WB,WB	87,52,24,71,72,19,73,3,29,85,52,30,5,87,19,24,92,4,15,26,28,109,46,39,52,73,10,46,24,109,87,72,39,92,40,10,85,10,78,62,37,86,97,62,62,37,62,114,87,39,109,52,24,52,24,19,87,92,109	RSDDTAVYY,STYNGNTNY,ASGYPFTSY,TTDTSTTTA,TDTSTTTAY,KVSCKASGY,DTSTTTAYM,QLVQSGAEV,FTSYGISWV,RLRSDDTAV,STYNGNTNY,TSYGISWVR,VQSGAEVKK,RSDDTAVYY,KVSCKASGY,ASGYPFTSY,AVYYCARDY,LVQSGAEVK,GASVKVSCK,GYPFTSYGI,PFTSYGISW,SLIGGFDNW,EWMGWISTY,QAPGQGLEW,STYNGNTNY,DTSTTTAYM,EVKKPGASV,EWMGWISTY,ASGYPFTSY,SLIGGFDNW,RSDDTAVYY,TDTSTTTAY,QAPGQGLEW,AVYYCARDY,APGQGLEWM,EVKKPGASV,RLRSDDTAV,EVKKPGASV,TAYMELRRL,QKFQGRVTM…	59	0.852156
S309 VH R87T	HLA-A*01:01,HLA-A*01:01,HLA-A*01:01,HLA-A*01:01,HLA-A*01:01,HLA-A*01:01,HLA-A*02:01,HLA-A*02:01,HLA-A*02:01,HLA-A*03:01,HLA-A*03:01,HLA-A*03:01,HLA-A*03:01,HLA-A*03:01,HLA-A*03:01,HLA-A*03:01,HLA-A*03:01,HLA-A*24:02,HLA-A*24:02,HLA-A*24:02,HLA-A*24:02,HLA-A*24:02,HLA-A*26:01,HLA-A*26:01,HLA-A*26:01,HLA-A*26:01,HLA-A*26:01,HLA-A*26:01,HLA-A*26:01,HLA-A*26:01,HLA-A*26:01,HLA-A*26:01,HLA-A*26:01,HLA…	SB,SB,SB,SB,WB,WB,WB,WB,WB,SB,WB,WB,WB,WB,WB,WB,WB,SB,WB,WB,WB,WB,SB,SB,SB,SB,SB,SB,WB,WB,WB,WB,WB,WB,WB,WB,WB,SB,WB,WB,SB,SB,WB,WB,SB,SB,WB,WB,WB,WB,SB,SB,WB,WB,WB,WB	87,86,52,24,72,19,85,3,29,52,30,5,19,24,92,4,15,26,28,109,46,39,52,86,73,10,46,87,24,109,72,39,92,40,10,10,62,37,97,62,62,37,62,114,39,109,86,52,87,24,52,24,86,19,92,109	TSDDTAVYY,LTSDDTAVY,STYNGNTNY,ASGYPFTSY,TDTSTTTGY,KVSCKASGY,RLTSDDTAV,QLVQSGAEV,FTSYGISWV,STYNGNTNY,TSYGISWVR,VQSGAEVKK,KVSCKASGY,ASGYPFTSY,AVYYCARDY,LVQSGAEVK,GASVKVSCK,GYPFTSYGI,PFTSYGISW,SLIGGFDNW,EWMGWISTY,QAPGQGLEW,STYNGNTNY,LTSDDTAVY,DTSTTTGYM,EVKKPGASV,EWMGWISTY,TSDDTAVYY,ASGYPFTSY,SLIGGFDNW,TDTSTTTGY,QAPGQGLEW,AVYYCARDY,APGQGLEWM,EVKKPGASV,EVKKPGASV,QKFQGRVTM,VRQAPGQGL,ARDYTRGAW,QKFQGRVTM…	56	1
S309 VH WT	HLA-A*01:01,HLA-A*01:01,HLA-A*01:01,HLA-A*01:01,HLA-A*01:01,HLA-A*02:01,HLA-A*02:01,HLA-A*02:01,HLA-A*03:01,HLA-A*03:01,HLA-A*03:01,HLA-A*03:01,HLA-A*03:01,HLA-A*03:01,HLA-A*03:01,HLA-A*03:01,HLA-A*03:01,HLA-A*24:02,HLA-A*24:02,HLA-A*24:02,HLA-A*24:02,HLA-A*24:02,HLA-A*26:01,HLA-A*26:01,HLA-A*26:01,HLA-A*26:01,HLA-A*26:01,HLA-A*26:01,HLA-A*26:01,HLA-A*26:01,HLA-A*26:01,HLA-A*26:01,HLA-B*07:02,HLA…	SB,SB,SB,WB,WB,WB,WB,WB,SB,WB,WB,WB,WB,WB,WB,WB,WB,SB,WB,WB,WB,WB,SB,SB,SB,SB,WB,WB,WB,WB,WB,WB,WB,WB,WB,WB,WB,SB,WB,WB,WB,SB,SB,WB,WB,SB,SB,SB,WB,WB,SB,SB,WB,WB,WB,WB	87,52,24,72,19,3,29,85,52,30,5,87,19,24,92,4,15,26,28,109,46,39,52,73,10,46,24,109,87,72,39,92,40,10,85,10,62,37,86,97,62,62,37,62,114,87,39,109,52,24,52,24,19,87,92,109	RSDDTAVYY,STYNGNTNY,ASGYPFTSY,TDTSTTTGY,KVSCKASGY,QLVQSGAEV,FTSYGISWV,RLRSDDTAV,STYNGNTNY,TSYGISWVR,VQSGAEVKK,RSDDTAVYY,KVSCKASGY,ASGYPFTSY,AVYYCARDY,LVQSGAEVK,GASVKVSCK,GYPFTSYGI,PFTSYGISW,SLIGGFDNW,EWMGWISTY,QAPGQGLEW,STYNGNTNY,DTSTTTGYM,EVKKPGASV,EWMGWISTY,ASGYPFTSY,SLIGGFDNW,RSDDTAVYY,TDTSTTTGY,QAPGQGLEW,AVYYCARDY,APGQGLEWM,EVKKPGASV,RLRSDDTAV,EVKKPGASV,QKFQGRVTM,VRQAPGQGL,LRSDDTAVY,ARDYTRGAW…	56	N/A
S309 VL T28S	HLA-A*01:01,HLA-A*01:01,HLA-A*01:01,HLA-A*01:01,HLA-A*02:01,HLA-A*02:01,HLA-A*02:01,HLA-A*03:01,HLA-A*03:01,HLA-A*03:01,HLA-A*24:02,HLA-A*24:02,HLA-A*24:02,HLA-A*24:02,HLA-A*26:01,HLA-A*26:01,HLA-A*26:01,HLA-A*26:01,HLA-A*26:01,HLA-A*26:01,HLA-B*07:02,HLA-B*07:02,HLA-B*07:02,HLA-B*08:01,HLA-B*08:01,HLA-B*08:01,HLA-B*08:01,HLA-B*27:05,HLA-B*27:05,HLA-B*27:05,HLA-B*39:01,HLA-B*39:01,HLA-B*39:01,HLA…	SB,WB,WB,WB,SB,WB,WB,WB,WB,WB,WB,WB,WB,WB,SB,WB,WB,WB,WB,WB,SB,WB,WB,WB,WB,WB,WB,SB,WB,WB,SB,SB,SB,WB,WB,WB,WB,WB,WB,SB,SB,WB,WB,WB,SB,SB,SB,SB,WB,WB,WB	29,80,42,79,78,5,96,32,95,42,90,5,55,71,28,90,42,80,96,79,40,44,5,88,5,26,71,54,90,42,5,26,90,39,88,5,90,26,79,28,55,29,76,90,90,42,5,26,28,79,29	VSSTSLAWY,EPEDFAVYY,GQAPRLLIY,LEPEDFAVY,RLEPEDFAV,TQSPGTLSL,LTFGGGTKV,TSLAWYQQK,SLTFGGGTK,GQAPRLLIY,QQHDTSLTF,TQSPGTLSL,RATGIPDRF,DFTLTISRL,SVSSTSLAW,QQHDTSLTF,GQAPRLLIY,EPEDFAVYY,LTFGGGTKV,LEPEDFAVY,KPGQAPRLL,APRLLIYGA,TQSPGTLSL,YCQQHDTSL,TQSPGTLSL,SQSVSSTSL,DFTLTISRL,SRATGIPDR,QQHDTSLTF,GQAPRLLIY,TQSPGTLSL,SQSVSSTSL,QQHDTSLTF,QKPGQAPRL,YCQQHDTSL,TQSPGTLSL,QQHDTSLTF,SQSVSSTSL,LEPEDFAVY,SVSSTSLAW…	51	0.920411
S309 VL WT	HLA-A*01:01,HLA-A*01:01,HLA-A*01:01,HLA-A*01:01,HLA-A*02:01,HLA-A*02:01,HLA-A*02:01,HLA-A*03:01,HLA-A*03:01,HLA-A*03:01,HLA-A*24:02,HLA-A*24:02,HLA-A*24:02,HLA-A*24:02,HLA-A*26:01,HLA-A*26:01,HLA-A*26:01,HLA-A*26:01,HLA-A*26:01,HLA-A*26:01,HLA-B*07:02,HLA-B*07:02,HLA-B*07:02,HLA-B*08:01,HLA-B*08:01,HLA-B*08:01,HLA-B*27:05,HLA-B*27:05,HLA-B*27:05,HLA-B*39:01,HLA-B*39:01,HLA-B*39:01,HLA-B*39:01,HLA…	SB,WB,WB,WB,SB,WB,WB,WB,WB,WB,WB,WB,WB,WB,WB,WB,WB,WB,WB,WB,SB,WB,WB,WB,WB,WB,SB,WB,WB,SB,SB,SB,WB,WB,WB,WB,WB,WB,SB,SB,WB,WB,WB,SB,SB,SB,SB,WB,WB	29,80,42,79,78,5,96,32,95,42,90,5,55,71,28,90,42,80,96,79,40,44,5,88,5,71,54,90,42,5,26,90,39,88,5,90,26,79,28,55,29,76,90,90,42,5,26,79,29	VSSTSLAWY,EPEDFAVYY,GQAPRLLIY,LEPEDFAVY,RLEPEDFAV,TQSPGTLSL,LTFGGGTKV,TSLAWYQQK,SLTFGGGTK,GQAPRLLIY,QQHDTSLTF,TQSPGTLSL,RATGIPDRF,DFTLTISRL,TVSSTSLAW,QQHDTSLTF,GQAPRLLIY,EPEDFAVYY,LTFGGGTKV,LEPEDFAVY,KPGQAPRLL,APRLLIYGA,TQSPGTLSL,YCQQHDTSL,TQSPGTLSL,DFTLTISRL,SRATGIPDR,QQHDTSLTF,GQAPRLLIY,TQSPGTLSL,SQTVSSTSL,QQHDTSLTF,QKPGQAPRL,YCQQHDTSL,TQSPGTLSL,QQHDTSLTF,SQTVSSTSL,LEPEDFAVY,TVSSTSLAW,RATGIPDRF…	49	N/A
mAb114 UCA VH G88E	HLA-A*01:01,HLA-A*01:01,HLA-A*01:01,HLA-A*01:01,HLA-A*01:01,HLA-A*02:01,HLA-A*02:01,HLA-A*02:01,HLA-A*03:01,HLA-A*03:01,HLA-A*03:01,HLA-A*03:01,HLA-A*24:02,HLA-A*24:02,HLA-A*26:01,HLA-A*26:01,HLA-A*26:01,HLA-A*26:01,HLA-A*26:01,HLA-A*26:01,HLA-A*26:01,HLA-B*07:02,HLA-B*07:02,HLA-B*08:01,HLA-B*27:05,HLA-B*27:05,HLA-B*27:05,HLA-B*27:05,HLA-B*39:01,HLA-B*39:01,HLA-B*39:01,HLA-B*39:01,HLA-B*39:01,HLA…	SB,SB,WB,WB,WB,SB,WB,WB,WB,WB,WB,WB,SB,WB,WB,WB,WB,WB,WB,WB,WB,SB,WB,SB,WB,WB,WB,WB,SB,WB,WB,WB,WB,WB,WB,WB,WB,WB,SB,SB,WB,WB,WB,WB,WB,SB,WB,WB,WB,WB,WB,WB,WB,WB	86,24,50,71,51,77,79,84,56,30,11,67,28,12,101,56,24,86,27,85,107,59,10,77,37,85,70,74,70,12,74,77,37,85,71,87,12,106,39,101,28,86,21,61,24,24,50,71,86,19,12,77,10,85	RAEDTAVYY,ASGFTFSSY,AIGTAGDTY,RENAKNSLY,IGTAGDTYY,SLYLQMNSL,YLQMNSLRA,SLRAEDTAV,DTYYPGSVK,SSYDMHWVR,LVQPGGSLR,FTISRENAK,TFSSYDMHW,VQPGGSLRL,GVAGLFDSW,DTYYPGSVK,ASGFTFSSY,RAEDTAVYY,FTFSSYDMH,LRAEDTAVY,DSWGQGTLV,YPGSVKGRF,GLVQPGGSL,SLYLQMNSL,VRQATGKGL,LRAEDTAVY,SRENAKNSL,AKNSLYLQM,SRENAKNSL,VQPGGSLRL,AKNSLYLQM,SLYLQMNSL,VRQATGKGL,LRAEDTAVY,RENAKNSLY,AEDTAVYYC,VQPGGSLRL,FDSWGQGTL,QATGKGLEW,GVAGLFDSW…	54	0.922685
mAb114 UCA VH P60A-G61D	HLA-A*01:01,HLA-A*01:01,HLA-A*01:01,HLA-A*01:01,HLA-A*01:01,HLA-A*01:01,HLA-A*02:01,HLA-A*02:01,HLA-A*02:01,HLA-A*03:01,HLA-A*03:01,HLA-A*03:01,HLA-A*03:01,HLA-A*24:02,HLA-A*24:02,HLA-A*26:01,HLA-A*26:01,HLA-A*26:01,HLA-A*26:01,HLA-A*26:01,HLA-A*26:01,HLA-B*07:02,HLA-B*07:02,HLA-B*08:01,HLA-B*27:05,HLA-B*27:05,HLA-B*27:05,HLA-B*27:05,HLA-B*39:01,HLA-B*39:01,HLA-B*39:01,HLA-B*39:01,HLA-B*39:01,HLA…	SB,SB,SB,WB,WB,WB,SB,WB,WB,WB,WB,WB,WB,SB,WB,WB,WB,WB,WB,WB,WB,WB,WB,SB,WB,WB,WB,WB,SB,WB,WB,WB,WB,WB,WB,WB,SB,SB,SB,WB,WB,WB,WB,SB,SB,WB,WB,WB,WB,WB,WB	24,86,59,50,71,51,77,79,84,30,11,86,67,28,12,101,24,27,86,59,107,10,84,77,37,85,70,74,70,12,74,77,37,71,12,106,39,101,86,28,59,21,24,86,24,50,71,19,12,77,10	ASGFTFSSY,RAGDTAVYY,YADSVKGRF,AIGTAGDTY,RENAKNSLY,IGTAGDTYY,SLYLQMNSL,YLQMNSLRA,SLRAGDTAV,SSYDMHWVR,LVQPGGSLR,RAGDTAVYY,FTISRENAK,TFSSYDMHW,VQPGGSLRL,GVAGLFDSW,ASGFTFSSY,FTFSSYDMH,RAGDTAVYY,YADSVKGRF,DSWGQGTLV,GLVQPGGSL,SLRAGDTAV,SLYLQMNSL,VRQATGKGL,LRAGDTAVY,SRENAKNSL,AKNSLYLQM,SRENAKNSL,VQPGGSLRL,AKNSLYLQM,SLYLQMNSL,VRQATGKGL,RENAKNSLY,VQPGGSLRL,FDSWGQGTL,QATGKGLEW,GVAGLFDSW,RAGDTAVYY,TFSSYDMHW…	51	1
mAb114 UCA VH P60A-G61D-G88E-V96A	HLA-A*01:01,HLA-A*01:01,HLA-A*01:01,HLA-A*01:01,HLA-A*01:01,HLA-A*01:01,HLA-A*02:01,HLA-A*02:01,HLA-A*02:01,HLA-A*03:01,HLA-A*03:01,HLA-A*03:01,HLA-A*24:02,HLA-A*24:02,HLA-A*26:01,HLA-A*26:01,HLA-A*26:01,HLA-A*26:01,HLA-A*26:01,HLA-A*26:01,HLA-A*26:01,HLA-B*07:02,HLA-B*08:01,HLA-B*27:05,HLA-B*27:05,HLA-B*27:05,HLA-B*27:05,HLA-B*39:01,HLA-B*39:01,HLA-B*39:01,HLA-B*39:01,HLA-B*39:01,HLA-B*39:01,HLA…	SB,SB,SB,WB,WB,WB,SB,WB,WB,WB,WB,WB,SB,WB,WB,WB,WB,WB,WB,WB,WB,WB,SB,WB,WB,WB,WB,SB,WB,WB,WB,WB,WB,WB,WB,WB,WB,SB,SB,WB,WB,WB,WB,WB,SB,WB,WB,WB,WB,WB,WB,WB,WB	86,24,59,50,71,51,77,79,84,30,11,67,28,12,101,24,86,27,59,85,107,10,77,37,85,70,74,70,12,74,77,37,85,71,87,12,106,39,101,28,86,59,21,24,24,50,71,86,19,12,77,10,85	RAEDTAVYY,ASGFTFSSY,YADSVKGRF,AIGTAGDTY,RENAKNSLY,IGTAGDTYY,SLYLQMNSL,YLQMNSLRA,SLRAEDTAV,SSYDMHWVR,LVQPGGSLR,FTISRENAK,TFSSYDMHW,VQPGGSLRL,GVAGLFDSW,ASGFTFSSY,RAEDTAVYY,FTFSSYDMH,YADSVKGRF,LRAEDTAVY,DSWGQGTLV,GLVQPGGSL,SLYLQMNSL,VRQATGKGL,LRAEDTAVY,SRENAKNSL,AKNSLYLQM,SRENAKNSL,VQPGGSLRL,AKNSLYLQM,SLYLQMNSL,VRQATGKGL,LRAEDTAVY,RENAKNSLY,AEDTAVYYC,VQPGGSLRL,FDSWGQGTL,QATGKGLEW,GVAGLFDSW,TFSSYDMHW…	53	1
mAb114 UCA VH WT	HLA-A*01:01,HLA-A*01:01,HLA-A*01:01,HLA-A*01:01,HLA-A*01:01,HLA-A*02:01,HLA-A*02:01,HLA-A*02:01,HLA-A*03:01,HLA-A*03:01,HLA-A*03:01,HLA-A*03:01,HLA-A*03:01,HLA-A*24:02,HLA-A*24:02,HLA-A*26:01,HLA-A*26:01,HLA-A*26:01,HLA-A*26:01,HLA-A*26:01,HLA-A*26:01,HLA-B*07:02,HLA-B*07:02,HLA-B*07:02,HLA-B*08:01,HLA-B*27:05,HLA-B*27:05,HLA-B*27:05,HLA-B*27:05,HLA-B*39:01,HLA-B*39:01,HLA-B*39:01,HLA-B*39:01,HLA…	SB,SB,WB,WB,WB,SB,WB,WB,WB,WB,WB,WB,WB,SB,WB,WB,WB,WB,WB,WB,WB,SB,WB,WB,SB,WB,WB,WB,WB,SB,WB,WB,WB,WB,WB,WB,WB,SB,SB,SB,WB,WB,WB,WB,SB,SB,WB,WB,WB,WB,WB,WB	24,86,50,71,51,77,79,84,56,30,11,86,67,28,12,101,56,24,27,86,107,59,10,84,77,37,85,70,74,70,12,74,77,37,71,12,106,39,101,86,28,21,61,24,86,24,50,71,19,12,77,10	ASGFTFSSY,RAGDTAVYY,AIGTAGDTY,RENAKNSLY,IGTAGDTYY,SLYLQMNSL,YLQMNSLRA,SLRAGDTAV,DTYYPGSVK,SSYDMHWVR,LVQPGGSLR,RAGDTAVYY,FTISRENAK,TFSSYDMHW,VQPGGSLRL,GVAGLFDSW,DTYYPGSVK,ASGFTFSSY,FTFSSYDMH,RAGDTAVYY,DSWGQGTLV,YPGSVKGRF,GLVQPGGSL,SLRAGDTAV,SLYLQMNSL,VRQATGKGL,LRAGDTAVY,SRENAKNSL,AKNSLYLQM,SRENAKNSL,VQPGGSLRL,AKNSLYLQM,SLYLQMNSL,VRQATGKGL,RENAKNSLY,VQPGGSLRL,FDSWGQGTL,QATGKGLEW,GVAGLFDSW,RAGDTAVYY…	52	N/A
mAb114 UCA VL V43A	HLA-A*01:01,HLA-A*01:01,HLA-A*01:01,HLA-A*01:01,HLA-A*01:01,HLA-A*02:01,HLA-A*02:01,HLA-A*03:01,HLA-A*03:01,HLA-A*03:01,HLA-A*24:02,HLA-A*24:02,HLA-A*24:02,HLA-A*26:01,HLA-A*26:01,HLA-A*26:01,HLA-A*26:01,HLA-A*26:01,HLA-A*26:01,HLA-B*07:02,HLA-B*07:02,HLA-B*07:02,HLA-B*07:02,HLA-B*08:01,HLA-B*08:01,HLA-B*08:01,HLA-B*27:05,HLA-B*27:05,HLA-B*39:01,HLA-B*39:01,HLA-B*39:01,HLA-B*39:01,HLA-B*58:01,HLA…	SB,SB,WB,WB,WB,WB,WB,WB,WB,WB,SB,WB,WB,WB,WB,WB,WB,WB,WB,SB,SB,SB,WB,SB,WB,WB,WB,WB,WB,WB,WB,WB,SB,SB,WB,WB,WB,WB,SB,SB,SB,WB,WB,WB,WB,WB	79,24,83,78,28,96,46,53,37,24,90,54,27,78,24,79,28,96,41,39,7,43,3,43,70,3,41,90,5,3,7,38,27,24,90,13,54,25,54,78,24,41,3,90,46,28	QPEDVATYY,RASQGISNY,VATYYCQKY,LQPEDVATY,GISNYLAWY,LTFGGGTKV,LLIYAASTL,TLQSGVPSR,QQKPGKAPK,RASQGISNY,KYNSAPLTF,LQSGVPSRF,QGISNYLAW,LQPEDVATY,RASQGISNY,QPEDVATYY,GISNYLAWY,LTFGGGTKV,GKAPKLLIY,KPGKAPKLL,SPSSLSASV,APKLLIYAA,QMTQSPSSL,APKLLIYAA,DFTLTISSL,QMTQSPSSL,GKAPKLLIY,KYNSAPLTF,TQSPSSLSA,QMTQSPSSL,SPSSLSASV,QKPGKAPKL,QGISNYLAW,RASQGISNY,KYNSAPLTF,ASVGDRVTI,LQSGVPSRF,ASQGISNYL,LQSGVPSRF,LQPEDVATY…	46	0.837556
mAb114 UCA VL WT	HLA-A*01:01,HLA-A*01:01,HLA-A*01:01,HLA-A*01:01,HLA-A*01:01,HLA-A*02:01,HLA-A*02:01,HLA-A*02:01,HLA-A*03:01,HLA-A*03:01,HLA-A*03:01,HLA-A*24:02,HLA-A*24:02,HLA-A*24:02,HLA-A*24:02,HLA-A*26:01,HLA-A*26:01,HLA-A*26:01,HLA-A*26:01,HLA-A*26:01,HLA-B*07:02,HLA-B*07:02,HLA-B*07:02,HLA-B*07:02,HLA-B*08:01,HLA-B*08:01,HLA-B*08:01,HLA-B*08:01,HLA-B*08:01,HLA-B*27:05,HLA-B*27:05,HLA-B*39:01,HLA-B*39:01,HLA…	SB,SB,WB,WB,WB,WB,WB,WB,WB,WB,WB,SB,WB,WB,WB,WB,WB,WB,WB,WB,SB,SB,WB,WB,SB,WB,WB,WB,WB,WB,WB,WB,WB,WB,WB,SB,SB,WB,WB,WB,WB,SB,SB,SB,WB,WB,WB,WB,WB	79,24,83,78,28,42,96,46,53,37,24,90,54,35,27,78,24,79,28,96,39,7,43,3,43,70,3,38,39,41,90,5,38,3,7,27,24,90,13,54,25,54,78,24,41,3,90,46,28	QPEDVATYY,RASQGISNY,VATYYCQKY,LQPEDVATY,GISNYLAWY,KVPKLLIYA,LTFGGGTKV,LLIYAASTL,TLQSGVPSR,QQKPGKVPK,RASQGISNY,KYNSAPLTF,LQSGVPSRF,WYQQKPGKV,QGISNYLAW,LQPEDVATY,RASQGISNY,QPEDVATYY,GISNYLAWY,LTFGGGTKV,KPGKVPKLL,SPSSLSASV,VPKLLIYAA,QMTQSPSSL,VPKLLIYAA,DFTLTISSL,QMTQSPSSL,QKPGKVPKL,KPGKVPKLL,GKVPKLLIY,KYNSAPLTF,TQSPSSLSA,QKPGKVPKL,QMTQSPSSL,SPSSLSASV,QGISNYLAW,RASQGISNY,KYNSAPLTF,ASVGDRVTI,LQSGVPSRF…	49	N/A
mAb114 VH A68T-E72D-S79Y	HLA-A*01:01,HLA-A*01:01,HLA-A*01:01,HLA-A*01:01,HLA-A*01:01,HLA-A*01:01,HLA-A*01:01,HLA-A*01:01,HLA-A*02:01,HLA-A*02:01,HLA-A*02:01,HLA-A*02:01,HLA-A*02:01,HLA-A*03:01,HLA-A*03:01,HLA-A*24:02,HLA-A*24:02,HLA-A*26:01,HLA-A*26:01,HLA-A*26:01,HLA-A*26:01,HLA-A*26:01,HLA-A*26:01,HLA-A*26:01,HLA-B*07:02,HLA-B*08:01,HLA-B*08:01,HLA-B*08:01,HLA-B*27:05,HLA-B*27:05,HLA-B*27:05,HLA-B*27:05,HLA-B*27:05,HLA…	SB,SB,SB,SB,WB,WB,WB,WB,SB,WB,WB,WB,WB,SB,WB,WB,WB,SB,SB,SB,WB,WB,WB,WB,WB,SB,WB,WB,SB,WB,WB,WB,WB,SB,WB,WB,WB,WB,WB,WB,WB,WB,SB,SB,WB,WB,WB,WB,WB,WB,SB,WB,WB,WB,WB,WB,WB	85,86,50,59,71,24,51,39,77,79,10,40,84,30,11,12,39,85,39,86,50,101,59,107,10,77,33,62,43,37,70,74,30,70,43,12,74,77,37,72,106,12,39,101,28,85,59,23,24,86,50,85,10,19,12,77,86	LTAGDTAIY,TAGDTAIYY,AVGPSGDTY,YADSVKGRF,RDNAKNSLY,ASGFALRMY,VGPSGDTYY,QTIDKRLEW,SLYLQMNSL,YLQMNSLTA,GLIQPGGSL,TIDKRLEWV,SLTAGDTAI,RMYDMHWVR,LIQPGGSLR,IQPGGSLRL,QTIDKRLEW,LTAGDTAIY,QTIDKRLEW,TAGDTAIYY,AVGPSGDTY,GVAGLFDSW,YADSVKGRF,DSWGQGTLV,GLIQPGGSL,SLYLQMNSL,DMHWVRQTI,SVKGRFTVS,KRLEWVSAV,VRQTIDKRL,SRDNAKNSL,AKNSLYLQM,RMYDMHWVR,SRDNAKNSL,KRLEWVSAV,IQPGGSLRL,AKNSLYLQM,SLYLQMNSL,VRQTIDKRL,DNAKNSLYL…	57	0.630634
mAb114 VH D42G-A68T-S79Y	HLA-A*01:01,HLA-A*01:01,HLA-A*01:01,HLA-A*01:01,HLA-A*01:01,HLA-A*01:01,HLA-A*01:01,HLA-A*02:01,HLA-A*02:01,HLA-A*02:01,HLA-A*02:01,HLA-A*03:01,HLA-A*03:01,HLA-A*24:02,HLA-A*24:02,HLA-A*26:01,HLA-A*26:01,HLA-A*26:01,HLA-A*26:01,HLA-A*26:01,HLA-A*26:01,HLA-B*07:02,HLA-B*08:01,HLA-B*08:01,HLA-B*08:01,HLA-B*27:05,HLA-B*27:05,HLA-B*27:05,HLA-B*27:05,HLA-B*27:05,HLA-B*39:01,HLA-B*39:01,HLA-B*39:01,HLA…	SB,SB,SB,SB,WB,WB,WB,SB,WB,WB,WB,SB,WB,WB,WB,SB,SB,SB,WB,WB,WB,WB,SB,WB,WB,SB,SB,WB,WB,WB,SB,WB,WB,WB,WB,WB,WB,WB,SB,SB,WB,WB,WB,WB,WB,WB,SB,WB,WB,WB,WB,WB,WB,WB	85,86,50,59,24,71,51,77,79,10,84,30,11,12,39,85,86,39,50,101,59,10,77,33,62,43,37,70,74,30,70,43,12,74,77,37,71,12,39,101,28,85,59,23,24,86,50,85,71,10,19,12,77,86	LTAGDTAIY,TAGDTAIYY,AVGPSGDTY,YADSVKGRF,ASGFALRMY,RENAKNSLY,VGPSGDTYY,SLYLQMNSL,YLQMNSLTA,GLIQPGGSL,SLTAGDTAI,RMYDMHWVR,LIQPGGSLR,IQPGGSLRL,QTIGKRLEW,LTAGDTAIY,TAGDTAIYY,QTIGKRLEW,AVGPSGDTY,GVAGLFDSW,YADSVKGRF,GLIQPGGSL,SLYLQMNSL,DMHWVRQTI,SVKGRFTVS,KRLEWVSAV,VRQTIGKRL,SRENAKNSL,AKNSLYLQM,RMYDMHWVR,SRENAKNSL,KRLEWVSAV,IQPGGSLRL,AKNSLYLQM,SLYLQMNSL,VRQTIGKRL,RENAKNSLY,IQPGGSLRL,QTIGKRLEW,GVAGLFDSW…	54	0.84537
mAb114 VH I41P-D42G-A68T-S79Y-I113T	HLA-A*01:01,HLA-A*01:01,HLA-A*01:01,HLA-A*01:01,HLA-A*01:01,HLA-A*01:01,HLA-A*01:01,HLA-A*02:01,HLA-A*02:01,HLA-A*02:01,HLA-A*02:01,HLA-A*03:01,HLA-A*03:01,HLA-A*24:02,HLA-A*24:02,HLA-A*26:01,HLA-A*26:01,HLA-A*26:01,HLA-A*26:01,HLA-A*26:01,HLA-A*26:01,HLA-A*26:01,HLA-B*07:02,HLA-B*08:01,HLA-B*08:01,HLA-B*08:01,HLA-B*27:05,HLA-B*27:05,HLA-B*27:05,HLA-B*27:05,HLA-B*27:05,HLA-B*39:01,HLA-B*39:01,HLA…	SB,SB,SB,SB,WB,WB,WB,SB,WB,WB,WB,SB,WB,WB,WB,SB,SB,WB,WB,WB,WB,WB,WB,SB,WB,WB,SB,SB,WB,WB,WB,SB,WB,WB,WB,WB,WB,WB,WB,WB,SB,SB,WB,WB,WB,WB,WB,WB,SB,WB,WB,WB,WB,WB,WB,WB	85,86,50,59,24,71,51,77,79,10,84,30,11,39,12,85,86,50,39,101,59,107,10,77,40,62,43,37,70,74,30,70,43,12,37,74,77,71,106,12,101,39,28,85,59,23,24,86,50,85,71,10,19,12,77,86	LTAGDTAIY,TAGDTAIYY,AVGPSGDTY,YADSVKGRF,ASGFALRMY,RENAKNSLY,VGPSGDTYY,SLYLQMNSL,YLQMNSLTA,GLIQPGGSL,SLTAGDTAI,RMYDMHWVR,LIQPGGSLR,QTPGKRLEW,IQPGGSLRL,LTAGDTAIY,TAGDTAIYY,AVGPSGDTY,QTPGKRLEW,GVAGLFDSW,YADSVKGRF,DSWGQGTLV,GLIQPGGSL,SLYLQMNSL,TPGKRLEWV,SVKGRFTVS,KRLEWVSAV,VRQTPGKRL,SRENAKNSL,AKNSLYLQM,RMYDMHWVR,SRENAKNSL,KRLEWVSAV,IQPGGSLRL,VRQTPGKRL,AKNSLYLQM,SLYLQMNSL,RENAKNSLY,FDSWGQGTL,IQPGGSLRL…	56	0.699175
mAb114 VH WT	HLA-A*01:01,HLA-A*01:01,HLA-A*01:01,HLA-A*01:01,HLA-A*01:01,HLA-A*01:01,HLA-A*01:01,HLA-A*02:01,HLA-A*02:01,HLA-A*02:01,HLA-A*02:01,HLA-A*03:01,HLA-A*03:01,HLA-A*24:02,HLA-A*24:02,HLA-A*26:01,HLA-A*26:01,HLA-A*26:01,HLA-A*26:01,HLA-A*26:01,HLA-A*26:01,HLA-B*07:02,HLA-B*08:01,HLA-B*08:01,HLA-B*08:01,HLA-B*27:05,HLA-B*27:05,HLA-B*27:05,HLA-B*27:05,HLA-B*27:05,HLA-B*39:01,HLA-B*39:01,HLA-B*39:01,HLA…	SB,SB,SB,SB,WB,WB,WB,WB,WB,WB,WB,SB,WB,WB,WB,SB,SB,SB,WB,WB,WB,WB,SB,WB,WB,SB,WB,WB,WB,WB,SB,WB,WB,WB,WB,WB,WB,SB,SB,WB,WB,WB,WB,WB,WB,SB,WB,WB,WB,WB,WB	85,86,50,59,24,51,39,77,10,40,84,30,11,12,39,85,39,86,50,101,59,10,77,33,72,43,37,70,74,30,70,72,74,43,12,37,12,39,101,28,85,59,23,24,86,50,85,10,19,12,86	LTAGDTAIY,TAGDTAIYY,AVGPSGDTY,YADSVKGRF,ASGFALRMY,VGPSGDTYY,QTIDKRLEW,SLSLQMNSL,GLIQPGGSL,TIDKRLEWV,SLTAGDTAI,RMYDMHWVR,LIQPGGSLR,IQPGGSLRL,QTIDKRLEW,LTAGDTAIY,QTIDKRLEW,TAGDTAIYY,AVGPSGDTY,GVAGLFDSW,YADSVKGRF,GLIQPGGSL,SLSLQMNSL,DMHWVRQTI,ENAKNSLSL,KRLEWVSAV,VRQTIDKRL,SRENAKNSL,AKNSLSLQM,RMYDMHWVR,SRENAKNSL,ENAKNSLSL,AKNSLSLQM,KRLEWVSAV,IQPGGSLRL,VRQTIDKRL,IQPGGSLRL,QTIDKRLEW,GVAGLFDSW,ALRMYDMHW…	51	N/A
mAb114 VL V43A	HLA-A*01:01,HLA-A*01:01,HLA-A*01:01,HLA-A*01:01,HLA-A*01:01,HLA-A*02:01,HLA-A*02:01,HLA-A*03:01,HLA-A*03:01,HLA-A*24:02,HLA-A*24:02,HLA-A*24:02,HLA-A*24:02,HLA-A*24:02,HLA-A*26:01,HLA-A*26:01,HLA-A*26:01,HLA-A*26:01,HLA-A*26:01,HLA-B*07:02,HLA-B*07:02,HLA-B*07:02,HLA-B*07:02,HLA-B*08:01,HLA-B*08:01,HLA-B*08:01,HLA-B*08:01,HLA-B*08:01,HLA-B*08:01,HLA-B*27:05,HLA-B*39:01,HLA-B*39:01,HLA-B*39:01,HLA…	SB,WB,WB,WB,WB,WB,WB,SB,WB,SB,WB,WB,WB,WB,SB,WB,WB,WB,WB,SB,SB,SB,WB,WB,WB,WB,WB,WB,WB,WB,SB,WB,WB,WB,WB,WB,WB,WB,WB,WB,SB,SB,WB,WB,SB,SB,WB,WB,WB,WB	79,24,28,78,83,46,96,53,37,90,54,27,70,21,27,78,79,96,90,39,7,43,3,43,70,3,39,38,90,38,54,38,69,5,3,65,7,90,70,88,27,21,24,13,78,24,21,3,46,63	QPEDVATYY,RASQAFDNY,AFDNYVAWY,LQPEDVATY,VATYYCQNY,LLISAASAL,LTFGGGTKV,ALHAGVPSR,QQRPGKAPK,NYNSAPLTF,LHAGVPSRF,QAFDNYVAW,HFTLTISSL,ITCRASQAF,QAFDNYVAW,LQPEDVATY,QPEDVATYY,LTFGGGTKV,NYNSAPLTF,RPGKAPKLL,SPSSLSASV,APKLLISAA,QMTQSPSSL,APKLLISAA,HFTLTISSL,QMTQSPSSL,RPGKAPKLL,QRPGKAPKL,NYNSAPLTF,QRPGKAPKL,LHAGVPSRF,QRPGKAPKL,THFTLTISS,TQSPSSLSA,QMTQSPSSL,SGSGTHFTL,SPSSLSASV,NYNSAPLTF,HFTLTISSL,CQNYNSAPL…	50	0.921191
mAb114 VL WT	HLA-A*01:01,HLA-A*01:01,HLA-A*01:01,HLA-A*01:01,HLA-A*01:01,HLA-A*02:01,HLA-A*02:01,HLA-A*02:01,HLA-A*03:01,HLA-A*03:01,HLA-A*24:02,HLA-A*24:02,HLA-A*24:02,HLA-A*24:02,HLA-A*24:02,HLA-A*24:02,HLA-A*26:01,HLA-A*26:01,HLA-A*26:01,HLA-A*26:01,HLA-A*26:01,HLA-B*07:02,HLA-B*07:02,HLA-B*07:02,HLA-B*07:02,HLA-B*08:01,HLA-B*08:01,HLA-B*08:01,HLA-B*08:01,HLA-B*08:01,HLA-B*08:01,HLA-B*27:05,HLA-B*39:01,HLA…	SB,WB,WB,WB,WB,WB,WB,WB,SB,WB,SB,WB,WB,WB,WB,WB,SB,WB,WB,WB,WB,SB,SB,SB,WB,SB,WB,WB,WB,WB,WB,SB,SB,SB,WB,WB,WB,WB,WB,WB,WB,WB,SB,SB,WB,WB,SB,SB,WB,WB,WB,WB	79,24,28,78,83,46,42,96,53,37,90,54,27,70,38,21,27,78,79,96,90,39,7,43,3,43,70,3,39,38,90,38,54,38,69,5,3,65,7,90,70,88,27,21,24,13,78,24,21,3,46,63	QPEDVATYY,RASQAFDNY,AFDNYVAWY,LQPEDVATY,VATYYCQNY,LLISAASAL,KVPKLLISA,LTFGGGTKV,ALHAGVPSR,QQRPGKVPK,NYNSAPLTF,LHAGVPSRF,QAFDNYVAW,HFTLTISSL,QRPGKVPKL,ITCRASQAF,QAFDNYVAW,LQPEDVATY,QPEDVATYY,LTFGGGTKV,NYNSAPLTF,RPGKVPKLL,SPSSLSASV,VPKLLISAA,QMTQSPSSL,VPKLLISAA,HFTLTISSL,QMTQSPSSL,RPGKVPKLL,QRPGKVPKL,NYNSAPLTF,QRPGKVPKL,LHAGVPSRF,QRPGKVPKL,THFTLTISS,TQSPSSLSA,QMTQSPSSL,SGSGTHFTL,SPSSLSASV,NYNSAPLTF…	52	N/A
*SB: Strong binder, WB: Weak binder

## Sheet: Immunogenicity (MHC II)
Antibody	MHC	Binding strength*	Position	Peptide	Count	WT Binomial P
C143 VH WT	DRB1_0101,DRB1_0101,DRB1_0101,DRB1_0101,DRB3_0101,DRB3_0101,DRB3_0101,DRB3_0101,DRB3_0101,DRB3_0101,DRB3_0101,DRB3_0101,DRB4_0101,DRB4_0101,DRB4_0101,DRB5_0101,DRB5_0101,DRB5_0101,DRB5_0101,DRB5_0101,DRB5_0101,DRB5_0101,DRB5_0101,DRB5_0101,DRB5_0101,DRB5_0101,HLA-DQA10101-DQB10201,HLA-DQA10101-DQB10201,HLA-DQA10101-DQB10201	SB,SB,SB,SB,SB,SB,SB,WB,WB,WB,WB,WB,WB,WB,WB,SB,SB,WB,WB,WB,WB,WB,WB,WB,WB,WB,SB,WB,WB	76,75,74,77,54,55,53,52,56,65,66,64,89,88,42,63,64,75,62,76,54,55,53,74,65,56,54,55,53	NALYLQMNSLRVEDT,KNALYLQMNSLRVED,SKNALYLQMNSLRVE,ALYLQMNSLRVEDTG,GGSDYYADSVKGRFT,GSDYYADSVKGRFTI,SGGSDYYADSVKGRF,YSGGSDYYADSVKGR,SDYYADSVKGRFTIS,GRFTISRDNSKNALY,RFTISRDNSKNALYL,KGRFTISRDNSKNAL,DTGVYYCARDSSEVR,EDTGVYYCARDSSEV,GKGLEWVSVLYSGGS,VKGRFTISRDNSKNA,KGRFTISRDNSKNAL,KNALYLQMNSLRVED,SVKGRFTISRDNSKN,NALYLQMNSLRVEDT,GGSDYYADSVKGRFT,GSDYYADSVKGRFTI,SGGSDYYADSVKGRF,SKNALYLQMNSLRVE,GRFTISRDNSKNALY…	29	N/A
C143 VL G53V	DRB1_0101,DRB1_0101,DRB1_0101,DRB1_0101,DRB4_0101,DRB4_0101,DRB5_0101,DRB5_0101,DRB5_0101	WB,WB,WB,WB,WB,WB,WB,WB,WB	95,96,33,34,45,46,45,44,46	GASTFVFGGGTKLTV,ASTFVFGGGTKLTVL,TLVSWYQQYPGKAPK,LVSWYQQYPGKAPKL,APKLLIFEVTKRSSG,PKLLIFEVTKRSSGI,APKLLIFEVTKRSSG,KAPKLLIFEVTKRSS,PKLLIFEVTKRSSGI	9	1
C143 VL T33N	DRB1_0101,DRB1_0101,DRB1_0101,DRB1_0101,DRB5_0101,DRB5_0101,DRB5_0101,DRB5_0101	WB,WB,WB,WB,SB,WB,WB,WB	95,96,33,34,45,44,46,43	GASTFVFGGGTKLTV,ASTFVFGGGTKLTVL,NLVSWYQQYPGKAPK,LVSWYQQYPGKAPKL,APKLLIFEGTKRSSG,KAPKLLIFEGTKRSS,PKLLIFEGTKRSSGI,GKAPKLLIFEGTKRS	8	1
C143 VL T33N-G53V	DRB1_0101,DRB1_0101,DRB1_0101,DRB1_0101,DRB4_0101,DRB4_0101,DRB5_0101,DRB5_0101,DRB5_0101	WB,WB,WB,WB,WB,WB,WB,WB,WB	95,96,33,34,45,46,45,44,46	GASTFVFGGGTKLTV,ASTFVFGGGTKLTVL,NLVSWYQQYPGKAPK,LVSWYQQYPGKAPKL,APKLLIFEVTKRSSG,PKLLIFEVTKRSSGI,APKLLIFEVTKRSSG,KAPKLLIFEVTKRSS,PKLLIFEVTKRSSGI	9	1
C143 VL WT	DRB1_0101,DRB1_0101,DRB1_0101,DRB1_0101,DRB5_0101,DRB5_0101,DRB5_0101,DRB5_0101	WB,WB,WB,WB,SB,WB,WB,WB	95,96,33,34,45,44,46,43	GASTFVFGGGTKLTV,ASTFVFGGGTKLTVL,TLVSWYQQYPGKAPK,LVSWYQQYPGKAPKL,APKLLIFEGTKRSSG,KAPKLLIFEGTKRSS,PKLLIFEGTKRSSGI,GKAPKLLIFEGTKRS	8	N/A
MEDI UCA VH K58S-V65P	DRB1_0101,DRB1_0101,DRB1_0101,DRB1_0101,DRB1_0101,DRB3_0101,DRB3_0101,DRB3_0101,DRB3_0101,DRB3_0101,DRB3_0101,DRB3_0101,DRB3_0101,DRB3_0101,DRB3_0101,DRB4_0101,DRB4_0101,DRB4_0101,DRB5_0101,DRB5_0101,DRB5_0101,HLA-DPA10103-DPB10101,HLA-DPA10103-DPB10101,HLA-DPA10103-DPB10101,HLA-DPA10103-DPB10101,HLA-DPA10103-DPB10101,HLA-DPA10103-DPB10101,HLA-DPA10103-DPB10101,HLA-DQA10101-DQB10201,HLA-DQA10101-…	WB,WB,WB,WB,WB,SB,SB,SB,SB,SB,WB,WB,WB,WB,WB,WB,WB,WB,WB,WB,WB,SB,SB,WB,WB,WB,WB,WB,WB,WB,WB,WB,WB	93,94,92,79,56,56,55,54,57,53,58,69,70,68,67,102,79,103,68,67,56,51,52,50,67,66,65,53,67,56,102,68,66	DTAVYYCARGGHITI,TAVYYCARGGHITIF,EDTAVYYCARGGHIT,KNQFSLQLNSVTPED,RSSWYNDYAPSVKSR,RSSWYNDYAPSVKSR,YRSSWYNDYAPSVKS,YYRSSWYNDYAPSVK,SSWYNDYAPSVKSRI,TYYRSSWYNDYAPSV,SWYNDYAPSVKSRIT,SRITINPDTSKNQFS,RITINPDTSKNQFSL,KSRITINPDTSKNQF,VKSRITINPDTSKNQ,GGHITIFGVNIDAFD,KNQFSLQLNSVTPED,GHITIFGVNIDAFDI,KSRITINPDTSKNQF,VKSRITINPDTSKNQ,RSSWYNDYAPSVKSR,GRTYYRSSWYNDYAP,RTYYRSSWYNDYAPS,LGRTYYRSSWYNDYA,VKSRITINPDTSKNQ…	33	0.809949
MEDI UCA VH K58S-V65P-P75R	DRB1_0101,DRB1_0101,DRB1_0101,DRB1_0101,DRB1_0101,DRB3_0101,DRB3_0101,DRB3_0101,DRB3_0101,DRB3_0101,DRB3_0101,DRB3_0101,DRB3_0101,DRB3_0101,DRB4_0101,DRB4_0101,DRB4_0101,DRB5_0101,DRB5_0101,DRB5_0101,HLA-DPA10103-DPB10101,HLA-DPA10103-DPB10101,HLA-DPA10103-DPB10101,HLA-DPA10103-DPB10101,HLA-DQA10101-DQB10201,HLA-DQA10101-DQB10201,HLA-DQA10101-DQB10201	WB,WB,WB,WB,WB,SB,SB,SB,SB,SB,WB,WB,WB,WB,WB,WB,WB,WB,WB,WB,SB,SB,WB,WB,WB,WB,WB	93,94,92,79,56,56,55,54,57,53,58,69,70,68,102,79,103,68,67,56,51,52,50,53,56,102,64	DTAVYYCARGGHITI,TAVYYCARGGHITIF,EDTAVYYCARGGHIT,KNQFSLQLNSVTPED,RSSWYNDYAPSVKSR,RSSWYNDYAPSVKSR,YRSSWYNDYAPSVKS,YYRSSWYNDYAPSVK,SSWYNDYAPSVKSRI,TYYRSSWYNDYAPSV,SWYNDYAPSVKSRIT,SRITINRDTSKNQFS,RITINRDTSKNQFSL,KSRITINRDTSKNQF,GGHITIFGVNIDAFD,KNQFSLQLNSVTPED,GHITIFGVNIDAFDI,KSRITINRDTSKNQF,VKSRITINRDTSKNQ,RSSWYNDYAPSVKSR,GRTYYRSSWYNDYAP,RTYYRSSWYNDYAPS,LGRTYYRSSWYNDYA,TYYRSSWYNDYAPSV,RSSWYNDYAPSVKSR…	27	0.313503
MEDI UCA VH WT	DRB1_0101,DRB1_0101,DRB1_0101,DRB1_0101,DRB1_0101,DRB1_0101,DRB3_0101,DRB3_0101,DRB3_0101,DRB3_0101,DRB3_0101,DRB3_0101,DRB3_0101,DRB3_0101,DRB3_0101,DRB3_0101,DRB4_0101,DRB4_0101,DRB4_0101,DRB5_0101,DRB5_0101,HLA-DPA10103-DPB10101,HLA-DPA10103-DPB10101,HLA-DPA10103-DPB10101,HLA-DPA10103-DPB10101,HLA-DPA10103-DPB10101,HLA-DPA10103-DPB10101,HLA-DPA10103-DPB10101,HLA-DPA10103-DPB10101,HLA-DPA10103-…	WB,WB,WB,WB,WB,WB,SB,SB,SB,SB,SB,WB,WB,WB,WB,WB,WB,WB,WB,WB,WB,WB,WB,WB,WB,WB,WB,WB,WB,WB,WB,WB,WB,WB,WB,WB	93,94,56,92,79,55,56,55,54,57,53,58,69,70,68,67,102,79,103,68,67,51,67,55,66,50,65,52,54,56,56,67,102,68,55,66	DTAVYYCARGGHITI,TAVYYCARGGHITIF,RSKWYNDYAVSVKSR,EDTAVYYCARGGHIT,KNQFSLQLNSVTPED,YRSKWYNDYAVSVKS,RSKWYNDYAVSVKSR,YRSKWYNDYAVSVKS,YYRSKWYNDYAVSVK,SKWYNDYAVSVKSRI,TYYRSKWYNDYAVSV,KWYNDYAVSVKSRIT,SRITINPDTSKNQFS,RITINPDTSKNQFSL,KSRITINPDTSKNQF,VKSRITINPDTSKNQ,GGHITIFGVNIDAFD,KNQFSLQLNSVTPED,GHITIFGVNIDAFDI,KSRITINPDTSKNQF,VKSRITINPDTSKNQ,GRTYYRSKWYNDYAV,VKSRITINPDTSKNQ,YRSKWYNDYAVSVKS,SVKSRITINPDTSKN…	36	N/A
MEDI UCA VL G95P	DRB1_0101,DRB1_0101,DRB1_0101,DRB1_0101,DRB4_0101,DRB5_0101,DRB5_0101,DRB5_0101,DRB5_0101	WB,WB,WB,WB,WB,WB,WB,WB,WB	31,32,45,83,8,68,31,83,32	SYLNWYQQKPGKAPK,YLNWYQQKPGKAPKL,KLLIYAASSLQSGVP,FATYYCQQSRTFPQG,PSSLSASVGDRVTIT,GTDFTLTISSLQPED,SYLNWYQQKPGKAPK,FATYYCQQSRTFPQG,YLNWYQQKPGKAPKL	9	0.803619
MEDI UCA VL WT	DRB1_0101,DRB1_0101,DRB1_0101,DRB4_0101,DRB5_0101,DRB5_0101,DRB5_0101	WB,WB,WB,WB,WB,WB,WB	31,32,45,8,68,31,32	SYLNWYQQKPGKAPK,YLNWYQQKPGKAPKL,KLLIYAASSLQSGVP,PSSLSASVGDRVTIT,GTDFTLTISSLQPED,SYLNWYQQKPGKAPK,YLNWYQQKPGKAPKL	7	N/A
MEDI VH E65P	DRB1_0101,DRB1_0101,DRB1_0101,DRB1_0101,DRB1_0101,DRB3_0101,DRB3_0101,DRB3_0101,DRB3_0101,DRB3_0101,DRB3_0101,DRB3_0101,DRB3_0101,DRB3_0101,DRB3_0101,DRB3_0101,DRB3_0101,DRB3_0101,DRB3_0101,DRB4_0101,DRB5_0101,DRB5_0101,DRB5_0101,DRB5_0101,DRB5_0101,DRB5_0101,DRB5_0101,HLA-DPA10103-DPB10101,HLA-DPA10103-DPB10101,HLA-DPA10103-DPB10101,HLA-DPA10103-DPB10101,HLA-DPA10103-DPB10101,HLA-DQA10101-DQB102…	WB,WB,WB,WB,WB,SB,SB,SB,SB,SB,WB,WB,WB,WB,WB,WB,WB,WB,WB,WB,SB,WB,WB,WB,WB,WB,WB,WB,WB,WB,WB,WB,WB,WB,WB,WB,WB,WB	93,94,79,92,56,56,55,54,57,53,21,58,20,69,70,68,19,67,22,79,29,28,30,27,68,56,67,67,51,66,65,52,67,56,68,66,55,102	DTAVYYCARSGHITV,TAVYYCARSGHITVF,KNQFSLQLNSVTPED,EDTAVYYCARSGHIT,RSGWYNDYAPSVKSR,RSGWYNDYAPSVKSR,YRSGWYNDYAPSVKS,YYRSGWYNDYAPSVK,SGWYNDYAPSVKSRI,TYYRSGWYNDYAPSV,TCAISGDSVSSYNAV,GWYNDYAPSVKSRIT,LTCAISGDSVSSYNA,SRITINPDTSKNQFS,RITINPDTSKNQFSL,KSRITINPDTSKNQF,SLTCAISGDSVSSYN,VKSRITINPDTSKNQ,CAISGDSVSSYNAVW,KNQFSLQLNSVTPED,VSSYNAVWNWIRQSP,SVSSYNAVWNWIRQS,SSYNAVWNWIRQSPS,DSVSSYNAVWNWIRQ,KSRITINPDTSKNQF…	38	1
MEDI VH E65P-M117Y	DRB1_0101,DRB1_0101,DRB1_0101,DRB1_0101,DRB1_0101,DRB3_0101,DRB3_0101,DRB3_0101,DRB3_0101,DRB3_0101,DRB3_0101,DRB3_0101,DRB3_0101,DRB3_0101,DRB3_0101,DRB3_0101,DRB3_0101,DRB3_0101,DRB3_0101,DRB4_0101,DRB5_0101,DRB5_0101,DRB5_0101,DRB5_0101,DRB5_0101,DRB5_0101,DRB5_0101,HLA-DPA10103-DPB10101,HLA-DPA10103-DPB10101,HLA-DPA10103-DPB10101,HLA-DPA10103-DPB10101,HLA-DPA10103-DPB10101,HLA-DQA10101-DQB102…	WB,WB,WB,WB,WB,SB,SB,SB,SB,SB,WB,WB,WB,WB,WB,WB,WB,WB,WB,WB,SB,WB,WB,WB,WB,WB,WB,WB,WB,WB,WB,WB,WB,WB,WB,WB,WB,WB	93,94,79,92,56,56,55,54,57,53,21,58,20,69,70,68,19,67,22,79,29,28,30,27,68,56,67,67,51,66,65,52,67,56,68,66,55,102	DTAVYYCARSGHITV,TAVYYCARSGHITVF,KNQFSLQLNSVTPED,EDTAVYYCARSGHIT,RSGWYNDYAPSVKSR,RSGWYNDYAPSVKSR,YRSGWYNDYAPSVKS,YYRSGWYNDYAPSVK,SGWYNDYAPSVKSRI,TYYRSGWYNDYAPSV,TCAISGDSVSSYNAV,GWYNDYAPSVKSRIT,LTCAISGDSVSSYNA,SRITINPDTSKNQFS,RITINPDTSKNQFSL,KSRITINPDTSKNQF,SLTCAISGDSVSSYN,VKSRITINPDTSKNQ,CAISGDSVSSYNAVW,KNQFSLQLNSVTPED,VSSYNAVWNWIRQSP,SVSSYNAVWNWIRQS,SSYNAVWNWIRQSPS,DSVSSYNAVWNWIRQ,KSRITINPDTSKNQF…	38	1
MEDI VH M117Y	DRB1_0101,DRB1_0101,DRB1_0101,DRB1_0101,DRB1_0101,DRB3_0101,DRB3_0101,DRB3_0101,DRB3_0101,DRB3_0101,DRB3_0101,DRB3_0101,DRB3_0101,DRB3_0101,DRB3_0101,DRB3_0101,DRB3_0101,DRB3_0101,DRB3_0101,DRB4_0101,DRB5_0101,DRB5_0101,DRB5_0101,DRB5_0101,DRB5_0101,DRB5_0101,HLA-DPA10103-DPB10101,HLA-DPA10103-DPB10101,HLA-DPA10103-DPB10101,HLA-DPA10103-DPB10101,HLA-DPA10103-DPB10101,HLA-DQA10101-DQB10201,HLA-DQA…	WB,WB,WB,WB,WB,SB,SB,SB,SB,SB,WB,WB,WB,WB,WB,WB,WB,WB,WB,WB,SB,WB,WB,WB,WB,WB,WB,WB,WB,WB,WB,WB,WB,WB,WB,WB,WB,WB	93,94,79,56,92,56,55,54,57,53,58,21,20,69,70,68,19,67,22,79,29,28,30,27,68,67,67,66,65,51,52,56,67,55,68,66,54,102	DTAVYYCARSGHITV,TAVYYCARSGHITVF,KNQFSLQLNSVTPED,RSGWYNDYAESVKSR,EDTAVYYCARSGHIT,RSGWYNDYAESVKSR,YRSGWYNDYAESVKS,YYRSGWYNDYAESVK,SGWYNDYAESVKSRI,TYYRSGWYNDYAESV,GWYNDYAESVKSRIT,TCAISGDSVSSYNAV,LTCAISGDSVSSYNA,SRITINPDTSKNQFS,RITINPDTSKNQFSL,KSRITINPDTSKNQF,SLTCAISGDSVSSYN,VKSRITINPDTSKNQ,CAISGDSVSSYNAVW,KNQFSLQLNSVTPED,VSSYNAVWNWIRQSP,SVSSYNAVWNWIRQS,SSYNAVWNWIRQSPS,DSVSSYNAVWNWIRQ,KSRITINPDTSKNQF…	38	1
MEDI VH WT	DRB1_0101,DRB1_0101,DRB1_0101,DRB1_0101,DRB1_0101,DRB3_0101,DRB3_0101,DRB3_0101,DRB3_0101,DRB3_0101,DRB3_0101,DRB3_0101,DRB3_0101,DRB3_0101,DRB3_0101,DRB3_0101,DRB3_0101,DRB3_0101,DRB3_0101,DRB4_0101,DRB5_0101,DRB5_0101,DRB5_0101,DRB5_0101,DRB5_0101,DRB5_0101,HLA-DPA10103-DPB10101,HLA-DPA10103-DPB10101,HLA-DPA10103-DPB10101,HLA-DPA10103-DPB10101,HLA-DPA10103-DPB10101,HLA-DQA10101-DQB10201,HLA-DQA…	WB,WB,WB,WB,WB,SB,SB,SB,SB,SB,WB,WB,WB,WB,WB,WB,WB,WB,WB,WB,SB,WB,WB,WB,WB,WB,WB,WB,WB,WB,WB,WB,WB,WB,WB,WB,WB,WB	93,94,79,56,92,56,55,54,57,53,58,21,20,69,70,68,19,67,22,79,29,28,30,27,68,67,67,66,65,51,52,56,67,55,68,66,54,102	DTAVYYCARSGHITV,TAVYYCARSGHITVF,KNQFSLQLNSVTPED,RSGWYNDYAESVKSR,EDTAVYYCARSGHIT,RSGWYNDYAESVKSR,YRSGWYNDYAESVKS,YYRSGWYNDYAESVK,SGWYNDYAESVKSRI,TYYRSGWYNDYAESV,GWYNDYAESVKSRIT,TCAISGDSVSSYNAV,LTCAISGDSVSSYNA,SRITINPDTSKNQFS,RITINPDTSKNQFSL,KSRITINPDTSKNQF,SLTCAISGDSVSSYN,VKSRITINPDTSKNQ,CAISGDSVSSYNAVW,KNQFSLQLNSVTPED,VSSYNAVWNWIRQSP,SVSSYNAVWNWIRQS,SSYNAVWNWIRQSPS,DSVSSYNAVWNWIRQ,KSRITINPDTSKNQF…	38	N/A
MEDI VL WT	DRB1_0101,DRB1_0101,DRB1_0101,DRB1_0101,DRB1_0101,DRB1_0101,DRB4_0101,DRB4_0101,DRB4_0101,DRB5_0101,DRB5_0101,DRB5_0101,DRB5_0101,DRB5_0101,DRB5_0101,DRB5_0101,HLA-DQA10101-DQB10201,HLA-DQA10101-DQB10201	WB,WB,WB,WB,WB,WB,WB,WB,WB,WB,WB,WB,WB,WB,WB,WB,WB,WB	44,31,32,43,45,33,44,43,8,43,44,42,31,68,32,45,43,44	PKLLIYAASSRGSGV,SYTHWYQQKPGKAPK,YTHWYQQKPGKAPKL,APKLLIYAASSRGSG,KLLIYAASSRGSGVP,THWYQQKPGKAPKLL,PKLLIYAASSRGSGV,APKLLIYAASSRGSG,PSSLSASVGDRVTIT,APKLLIYAASSRGSG,PKLLIYAASSRGSGV,KAPKLLIYAASSRGS,SYTHWYQQKPGKAPK,GTDFTLTISSLQPED,YTHWYQQKPGKAPKL,KLLIYAASSRGSGVP,APKLLIYAASSRGSG,PKLLIYAASSRGSGV	18	N/A
REGN10987 VH R16G	DRB1_0101,DRB1_0101,DRB1_0101,DRB1_0101,DRB1_0101,DRB1_0101,DRB3_0101,DRB3_0101,DRB3_0101,DRB3_0101,DRB3_0101,DRB3_0101,DRB3_0101,DRB3_0101,DRB3_0101,DRB3_0101,DRB3_0101,DRB4_0101,DRB4_0101,DRB4_0101,DRB5_0101,DRB5_0101,DRB5_0101,DRB5_0101,DRB5_0101,DRB5_0101,DRB5_0101,DRB5_0101,DRB5_0101,DRB5_0101,DRB5_0101,DRB5_0101,DRB5_0101,DRB5_0101,DRB5_0101,DRB5_0101,HLA-DQA10101-DQB10201,HLA-DQA10101-DQB1…	SB,SB,WB,WB,WB,WB,SB,SB,SB,SB,SB,SB,SB,SB,WB,WB,WB,WB,WB,WB,SB,SB,WB,WB,WB,WB,WB,WB,WB,WB,WB,WB,WB,WB,WB,WB,SB,WB,WB,WB,WB,WB,WB	77,76,44,75,78,43,48,47,49,46,45,55,56,54,50,53,57,45,44,46,64,65,55,56,63,76,77,54,32,75,44,66,31,57,30,33,48,47,55,56,49,54,46	NTLYLQMNSLRTEDT,KNTLYLQMNSLRTED,GLEWVAVISYDGSNK,SKNTLYLQMNSLRTE,TLYLQMNSLRTEDTA,KGLEWVAVISYDGSN,VAVISYDGSNKYYAD,WVAVISYDGSNKYYA,AVISYDGSNKYYADS,EWVAVISYDGSNKYY,LEWVAVISYDGSNKY,GSNKYYADSVKGRFT,SNKYYADSVKGRFTI,DGSNKYYADSVKGRF,VISYDGSNKYYADSV,YDGSNKYYADSVKGR,NKYYADSVKGRFTIS,LEWVAVISYDGSNKY,GLEWVAVISYDGSNK,EWVAVISYDGSNKYY,VKGRFTISRDNSKNT,KGRFTISRDNSKNTL,GSNKYYADSVKGRFT,SNKYYADSVKGRFTI,SVKGRFTISRDNSKN…	43	1
REGN10987 VH WT	DRB1_0101,DRB1_0101,DRB1_0101,DRB1_0101,DRB1_0101,DRB1_0101,DRB3_0101,DRB3_0101,DRB3_0101,DRB3_0101,DRB3_0101,DRB3_0101,DRB3_0101,DRB3_0101,DRB3_0101,DRB3_0101,DRB3_0101,DRB4_0101,DRB4_0101,DRB4_0101,DRB5_0101,DRB5_0101,DRB5_0101,DRB5_0101,DRB5_0101,DRB5_0101,DRB5_0101,DRB5_0101,DRB5_0101,DRB5_0101,DRB5_0101,DRB5_0101,DRB5_0101,DRB5_0101,DRB5_0101,DRB5_0101,HLA-DQA10101-DQB10201,HLA-DQA10101-DQB1…	SB,SB,WB,WB,WB,WB,SB,SB,SB,SB,SB,SB,SB,SB,WB,WB,WB,WB,WB,WB,SB,SB,WB,WB,WB,WB,WB,WB,WB,WB,WB,WB,WB,WB,WB,WB,SB,WB,WB,WB,WB,WB,WB,WB	77,76,44,75,78,43,48,47,49,46,45,55,56,54,50,53,57,45,44,46,64,65,55,56,63,76,77,54,32,75,44,66,31,57,30,33,48,47,55,56,49,54,46,3	NTLYLQMNSLRTEDT,KNTLYLQMNSLRTED,GLEWVAVISYDGSNK,SKNTLYLQMNSLRTE,TLYLQMNSLRTEDTA,KGLEWVAVISYDGSN,VAVISYDGSNKYYAD,WVAVISYDGSNKYYA,AVISYDGSNKYYADS,EWVAVISYDGSNKYY,LEWVAVISYDGSNKY,GSNKYYADSVKGRFT,SNKYYADSVKGRFTI,DGSNKYYADSVKGRF,VISYDGSNKYYADSV,YDGSNKYYADSVKGR,NKYYADSVKGRFTIS,LEWVAVISYDGSNKY,GLEWVAVISYDGSNK,EWVAVISYDGSNKYY,VKGRFTISRDNSKNT,KGRFTISRDNSKNTL,GSNKYYADSVKGRFT,SNKYYADSVKGRFTI,SVKGRFTISRDNSKN…	44	N/A
REGN10987 VL I96S	DRB1_0101,DRB1_0101,DRB1_0101,DRB3_0101,DRB3_0101,DRB4_0101,DRB5_0101,DRB5_0101,DRB5_0101,HLA-DQA10101-DQB10201	WB,WB,WB,WB,WB,WB,WB,WB,WB,WB	33,34,95,46,45,43,45,33,34,45	NYVSWYQQHPGKAPK,YVSWYQQHPGKAPKL,SSSTWVFGGGTKLTV,PKLMIYDVSKRPSGV,APKLMIYDVSKRPSG,GKAPKLMIYDVSKRP,APKLMIYDVSKRPSG,NYVSWYQQHPGKAPK,YVSWYQQHPGKAPKL,APKLMIYDVSKRPSG	10	1
REGN10987 VL N91C	DRB1_0101,DRB1_0101,DRB3_0101,DRB3_0101,DRB4_0101,DRB5_0101,DRB5_0101,DRB5_0101,HLA-DQA10101-DQB10201	WB,WB,WB,WB,WB,WB,WB,WB,WB	33,34,46,45,43,45,33,34,45	NYVSWYQQHPGKAPK,YVSWYQQHPGKAPKL,PKLMIYDVSKRPSGV,APKLMIYDVSKRPSG,GKAPKLMIYDVSKRP,APKLMIYDVSKRPSG,NYVSWYQQHPGKAPK,YVSWYQQHPGKAPKL,APKLMIYDVSKRPSG	9	1
REGN10987 VL WT	DRB1_0101,DRB1_0101,DRB3_0101,DRB3_0101,DRB4_0101,DRB5_0101,DRB5_0101,DRB5_0101,HLA-DQA10101-DQB10201	WB,WB,WB,WB,WB,WB,WB,WB,WB	33,34,46,45,43,45,33,34,45	NYVSWYQQHPGKAPK,YVSWYQQHPGKAPKL,PKLMIYDVSKRPSGV,APKLMIYDVSKRPSG,GKAPKLMIYDVSKRP,APKLMIYDVSKRPSG,NYVSWYQQHPGKAPK,YVSWYQQHPGKAPKL,APKLMIYDVSKRPSG	9	N/A
S309 VH G79A	DRB3_0101,DRB3_0101,DRB3_0101,DRB3_0101,DRB3_0101,DRB3_0101,DRB3_0101,DRB3_0101,DRB3_0101,DRB4_0101,DRB4_0101,DRB4_0101,DRB4_0101,DRB5_0101,DRB5_0101,DRB5_0101,DRB5_0101,DRB5_0101,DRB5_0101,HLA-DQA10101-DQB10201,HLA-DQA10101-DQB10201	SB,SB,SB,SB,WB,WB,WB,WB,WB,WB,WB,WB,WB,SB,WB,WB,WB,WB,WB,WB,WB	81,83,82,84,80,66,67,65,85,80,79,78,81,1,90,91,89,2,92,81,83	MELRRLRSDDTAVYY,LRRLRSDDTAVYYCA,ELRRLRSDDTAVYYC,RRLRSDDTAVYYCAR,YMELRRLRSDDTAVY,GRVTMTTDTSTTTAY,RVTMTTDTSTTTAYM,QGRVTMTTDTSTTTA,RLRSDDTAVYYCARD,YMELRRLRSDDTAVY,AYMELRRLRSDDTAV,TAYMELRRLRSDDTA,MELRRLRSDDTAVYY,QVQLVQSGAEVKKPG,DTAVYYCARDYTRGA,TAVYYCARDYTRGAW,DDTAVYYCARDYTRG,VQLVQSGAEVKKPGA,AVYYCARDYTRGAWF,MELRRLRSDDTAVYY,LRRLRSDDTAVYYCA	21	1
S309 VH R87T	DRB3_0101,DRB3_0101,DRB3_0101,DRB3_0101,DRB3_0101,DRB3_0101,DRB3_0101,DRB3_0101,DRB4_0101,DRB4_0101,DRB4_0101,DRB4_0101,DRB5_0101,DRB5_0101,DRB5_0101,DRB5_0101,DRB5_0101,DRB5_0101	SB,SB,WB,WB,WB,WB,WB,WB,WB,WB,WB,WB,SB,WB,WB,WB,WB,WB	81,83,82,84,80,66,67,65,80,79,78,81,1,90,91,89,2,92	MELRRLTSDDTAVYY,LRRLTSDDTAVYYCA,ELRRLTSDDTAVYYC,RRLTSDDTAVYYCAR,YMELRRLTSDDTAVY,GRVTMTTDTSTTTGY,RVTMTTDTSTTTGYM,QGRVTMTTDTSTTTG,YMELRRLTSDDTAVY,GYMELRRLTSDDTAV,TGYMELRRLTSDDTA,MELRRLTSDDTAVYY,QVQLVQSGAEVKKPG,DTAVYYCARDYTRGA,TAVYYCARDYTRGAW,DDTAVYYCARDYTRG,VQLVQSGAEVKKPGA,AVYYCARDYTRGAWF	18	0.749259
S309 VH WT	DRB3_0101,DRB3_0101,DRB3_0101,DRB3_0101,DRB3_0101,DRB3_0101,DRB3_0101,DRB3_0101,DRB3_0101,DRB4_0101,DRB4_0101,DRB4_0101,DRB4_0101,DRB5_0101,DRB5_0101,DRB5_0101,DRB5_0101,DRB5_0101,DRB5_0101,HLA-DQA10101-DQB10201,HLA-DQA10101-DQB10201	SB,SB,SB,SB,WB,WB,WB,WB,WB,WB,WB,WB,WB,SB,WB,WB,WB,WB,WB,WB,WB	81,83,82,84,80,66,67,65,85,80,79,78,81,1,90,91,89,2,92,81,83	MELRRLRSDDTAVYY,LRRLRSDDTAVYYCA,ELRRLRSDDTAVYYC,RRLRSDDTAVYYCAR,YMELRRLRSDDTAVY,GRVTMTTDTSTTTGY,RVTMTTDTSTTTGYM,QGRVTMTTDTSTTTG,RLRSDDTAVYYCARD,YMELRRLRSDDTAVY,GYMELRRLRSDDTAV,TGYMELRRLRSDDTA,MELRRLRSDDTAVYY,QVQLVQSGAEVKKPG,DTAVYYCARDYTRGA,TAVYYCARDYTRGAW,DDTAVYYCARDYTRG,VQLVQSGAEVKKPGA,AVYYCARDYTRGAWF,MELRRLRSDDTAVYY,LRRLRSDDTAVYYCA	21	N/A
S309 VL T28S	DRB1_0101,DRB1_0101,DRB5_0101,DRB5_0101,DRB5_0101,DRB5_0101,HLA-DPA10103-DPB10101	WB,WB,WB,WB,WB,WB,WB	32,33,69,44,68,43,69	TSLAWYQQKPGQAPR,SLAWYQQKPGQAPRL,GTDFTLTISRLEPED,APRLLIYGASSRATG,SGTDFTLTISRLEPE,QAPRLLIYGASSRAT,GTDFTLTISRLEPED	7	1
S309 VL WT	DRB1_0101,DRB1_0101,DRB5_0101,DRB5_0101,DRB5_0101,DRB5_0101,HLA-DPA10103-DPB10101	WB,WB,WB,WB,WB,WB,WB	32,33,69,44,68,43,69	TSLAWYQQKPGQAPR,SLAWYQQKPGQAPRL,GTDFTLTISRLEPED,APRLLIYGASSRATG,SGTDFTLTISRLEPE,QAPRLLIYGASSRAT,GTDFTLTISRLEPED	7	N/A
mAb114 UCA VH G88E	DRB1_0101,DRB1_0101,DRB1_0101,DRB1_0101,DRB1_0101,DRB1_0101,DRB1_0101,DRB1_0101,DRB1_0101,DRB1_0101,DRB1_0101,DRB1_0101,DRB3_0101,DRB4_0101,DRB5_0101,DRB5_0101,DRB5_0101,DRB5_0101,DRB5_0101,DRB5_0101,DRB5_0101,DRB5_0101,DRB5_0101,DRB5_0101,DRB5_0101,DRB5_0101,HLA-DQA10101-DQB10201,HLA-DQA10101-DQB10201,HLA-DQA10101-DQB10201,HLA-DQA10101-DQB10201	SB,SB,SB,SB,SB,SB,WB,WB,WB,WB,WB,WB,WB,WB,SB,SB,SB,SB,WB,WB,WB,WB,WB,WB,WB,WB,WB,WB,WB,WB	76,75,44,74,77,43,42,90,41,45,89,78,80,90,63,64,62,75,76,65,74,55,54,77,90,53,90,89,48,76	NSLYLQMNSLRAEDT,KNSLYLQMNSLRAED,GLEWVSAIGTAGDTY,AKNSLYLQMNSLRAE,SLYLQMNSLRAEDTA,KGLEWVSAIGTAGDT,GKGLEWVSAIGTAGD,TAVYYCVRSDRGVAG,TGKGLEWVSAIGTAG,LEWVSAIGTAGDTYY,DTAVYYCVRSDRGVA,LYLQMNSLRAEDTAV,LQMNSLRAEDTAVYY,TAVYYCVRSDRGVAG,VKGRFTISRENAKNS,KGRFTISRENAKNSL,SVKGRFTISRENAKN,KNSLYLQMNSLRAED,NSLYLQMNSLRAEDT,GRFTISRENAKNSLY,AKNSLYLQMNSLRAE,GDTYYPGSVKGRFTI,AGDTYYPGSVKGRFT,SLYLQMNSLRAEDTA,TAVYYCVRSDRGVAG…	30	0.791366
mAb114 UCA VH P60A-G61D	DRB1_0101,DRB1_0101,DRB1_0101,DRB1_0101,DRB1_0101,DRB1_0101,DRB1_0101,DRB1_0101,DRB1_0101,DRB1_0101,DRB1_0101,DRB3_0101,DRB3_0101,DRB3_0101,DRB3_0101,DRB3_0101,DRB4_0101,DRB5_0101,DRB5_0101,DRB5_0101,DRB5_0101,DRB5_0101,DRB5_0101,DRB5_0101,DRB5_0101,DRB5_0101,DRB5_0101,DRB5_0101,DRB5_0101,DRB5_0101,HLA-DQA10101-DQB10201,HLA-DQA10101-DQB10201,HLA-DQA10101-DQB10201,HLA-DQA10101-DQB10201,HLA-DQA1010…	SB,SB,SB,SB,SB,SB,WB,WB,WB,WB,WB,SB,SB,SB,WB,WB,WB,SB,SB,SB,SB,WB,WB,WB,WB,WB,WB,WB,WB,WB,WB,WB,WB,WB,WB	76,75,44,74,77,43,42,90,41,45,89,54,55,53,52,56,90,63,64,62,75,76,65,55,54,74,53,77,56,90,54,55,53,90,89	NSLYLQMNSLRAGDT,KNSLYLQMNSLRAGD,GLEWVSAIGTAGDTY,AKNSLYLQMNSLRAG,SLYLQMNSLRAGDTA,KGLEWVSAIGTAGDT,GKGLEWVSAIGTAGD,TAVYYCVRSDRGVAG,TGKGLEWVSAIGTAG,LEWVSAIGTAGDTYY,DTAVYYCVRSDRGVA,AGDTYYADSVKGRFT,GDTYYADSVKGRFTI,TAGDTYYADSVKGRF,GTAGDTYYADSVKGR,DTYYADSVKGRFTIS,TAVYYCVRSDRGVAG,VKGRFTISRENAKNS,KGRFTISRENAKNSL,SVKGRFTISRENAKN,KNSLYLQMNSLRAGD,NSLYLQMNSLRAGDT,GRFTISRENAKNSLY,GDTYYADSVKGRFTI,AGDTYYADSVKGRFT…	35	0.374152
mAb114 UCA VH P60A-G61D-G88E-V96A	DRB1_0101,DRB1_0101,DRB1_0101,DRB1_0101,DRB1_0101,DRB1_0101,DRB1_0101,DRB1_0101,DRB1_0101,DRB1_0101,DRB1_0101,DRB1_0101,DRB3_0101,DRB3_0101,DRB3_0101,DRB3_0101,DRB3_0101,DRB3_0101,DRB4_0101,DRB5_0101,DRB5_0101,DRB5_0101,DRB5_0101,DRB5_0101,DRB5_0101,DRB5_0101,DRB5_0101,DRB5_0101,DRB5_0101,DRB5_0101,DRB5_0101,DRB5_0101,HLA-DQA10101-DQB10201,HLA-DQA10101-DQB10201,HLA-DQA10101-DQB10201,HLA-DQA10101-…	SB,SB,SB,SB,SB,SB,WB,WB,WB,WB,WB,WB,SB,SB,SB,WB,WB,WB,WB,SB,SB,SB,SB,WB,WB,WB,WB,WB,WB,WB,WB,WB,WB,WB,WB,WB,WB,WB,WB	76,75,44,74,77,43,42,90,41,45,89,78,54,55,53,52,56,80,90,63,64,62,75,76,65,55,54,74,53,77,56,90,54,55,90,53,89,76,88	NSLYLQMNSLRAEDT,KNSLYLQMNSLRAED,GLEWVSAIGTAGDTY,AKNSLYLQMNSLRAE,SLYLQMNSLRAEDTA,KGLEWVSAIGTAGDT,GKGLEWVSAIGTAGD,TAVYYCARSDRGVAG,TGKGLEWVSAIGTAG,LEWVSAIGTAGDTYY,DTAVYYCARSDRGVA,LYLQMNSLRAEDTAV,AGDTYYADSVKGRFT,GDTYYADSVKGRFTI,TAGDTYYADSVKGRF,GTAGDTYYADSVKGR,DTYYADSVKGRFTIS,LQMNSLRAEDTAVYY,TAVYYCARSDRGVAG,VKGRFTISRENAKNS,KGRFTISRENAKNSL,SVKGRFTISRENAKN,KNSLYLQMNSLRAED,NSLYLQMNSLRAEDT,GRFTISRENAKNSLY…	39	0.175286
mAb114 UCA VH WT	DRB1_0101,DRB1_0101,DRB1_0101,DRB1_0101,DRB1_0101,DRB1_0101,DRB1_0101,DRB1_0101,DRB1_0101,DRB1_0101,DRB1_0101,DRB4_0101,DRB5_0101,DRB5_0101,DRB5_0101,DRB5_0101,DRB5_0101,DRB5_0101,DRB5_0101,DRB5_0101,DRB5_0101,DRB5_0101,DRB5_0101,DRB5_0101,HLA-DQA10101-DQB10201,HLA-DQA10101-DQB10201,HLA-DQA10101-DQB10201	SB,SB,SB,SB,SB,SB,WB,WB,WB,WB,WB,WB,SB,SB,SB,SB,WB,WB,WB,WB,WB,WB,WB,WB,WB,WB,WB	76,75,44,74,77,43,42,90,41,45,89,90,63,64,62,75,76,65,74,55,54,77,90,53,90,89,48	NSLYLQMNSLRAGDT,KNSLYLQMNSLRAGD,GLEWVSAIGTAGDTY,AKNSLYLQMNSLRAG,SLYLQMNSLRAGDTA,KGLEWVSAIGTAGDT,GKGLEWVSAIGTAGD,TAVYYCVRSDRGVAG,TGKGLEWVSAIGTAG,LEWVSAIGTAGDTYY,DTAVYYCVRSDRGVA,TAVYYCVRSDRGVAG,VKGRFTISRENAKNS,KGRFTISRENAKNSL,SVKGRFTISRENAKN,KNSLYLQMNSLRAGD,NSLYLQMNSLRAGDT,GRFTISRENAKNSLY,AKNSLYLQMNSLRAG,GDTYYPGSVKGRFTI,AGDTYYPGSVKGRFT,SLYLQMNSLRAGDTA,TAVYYCVRSDRGVAG,TAGDTYYPGSVKGRF,TAVYYCVRSDRGVAG…	27	N/A
mAb114 UCA VL V43A	DRB1_0101,DRB1_0101,DRB1_0101,DRB1_0101,DRB1_0101,DRB1_0101,DRB4_0101,DRB4_0101,DRB5_0101,DRB5_0101,HLA-DQA10101-DQB10201,HLA-DQA10101-DQB10201,HLA-DQA10101-DQB10201	WB,WB,WB,WB,WB,WB,WB,WB,WB,WB,WB,WB,WB	72,71,31,32,70,73,45,8,68,31,72,71,70	TLTISSLQPEDVATY,FTLTISSLQPEDVAT,NYLAWYQQKPGKAPK,YLAWYQQKPGKAPKL,DFTLTISSLQPEDVA,LTISSLQPEDVATYY,KLLIYAASTLQSGVP,PSSLSASVGDRVTIT,GTDFTLTISSLQPED,NYLAWYQQKPGKAPK,TLTISSLQPEDVATY,FTLTISSLQPEDVAT,DFTLTISSLQPEDVA	13	1
mAb114 UCA VL WT	DRB1_0101,DRB1_0101,DRB1_0101,DRB1_0101,DRB1_0101,DRB1_0101,DRB1_0101,DRB1_0101,DRB4_0101,DRB4_0101,DRB5_0101,HLA-DQA10101-DQB10201,HLA-DQA10101-DQB10201,HLA-DQA10101-DQB10201	WB,WB,WB,WB,WB,WB,WB,WB,WB,WB,WB,WB,WB,WB	72,71,31,32,33,70,30,73,45,8,68,72,71,70	TLTISSLQPEDVATY,FTLTISSLQPEDVAT,NYLAWYQQKPGKVPK,YLAWYQQKPGKVPKL,LAWYQQKPGKVPKLL,DFTLTISSLQPEDVA,SNYLAWYQQKPGKVP,LTISSLQPEDVATYY,KLLIYAASTLQSGVP,PSSLSASVGDRVTIT,GTDFTLTISSLQPED,TLTISSLQPEDVATY,FTLTISSLQPEDVAT,DFTLTISSLQPEDVA	14	N/A
mAb114 VH A68T-E72D-S79Y	DRB1_0101,DRB1_0101,DRB1_0101,DRB1_0101,DRB1_0101,DRB1_0101,DRB1_0101,DRB1_0101,DRB1_0101,DRB1_0101,DRB3_0101,DRB3_0101,DRB3_0101,DRB3_0101,DRB3_0101,DRB4_0101,DRB4_0101,DRB4_0101,DRB4_0101,DRB4_0101,DRB5_0101,DRB5_0101,DRB5_0101,DRB5_0101,DRB5_0101,DRB5_0101,DRB5_0101,DRB5_0101,DRB5_0101,DRB5_0101,DRB5_0101,DRB5_0101,HLA-DQA10101-DQB10201,HLA-DQA10101-DQB10201,HLA-DQA10101-DQB10201,HLA-DQA10101-…	SB,SB,SB,SB,WB,WB,WB,WB,WB,WB,SB,SB,SB,WB,WB,WB,WB,WB,WB,WB,SB,SB,WB,WB,WB,WB,WB,WB,WB,WB,WB,WB,SB,WB,WB,WB,WB,WB	76,75,44,43,42,77,74,45,90,89,54,55,53,52,56,32,33,75,31,90,63,64,62,55,54,53,76,65,44,75,43,56,54,55,53,90,89,52	NSLYLQMNSLTAGDT,KNSLYLQMNSLTAGD,RLEWVSAVGPSGDTY,KRLEWVSAVGPSGDT,DKRLEWVSAVGPSGD,SLYLQMNSLTAGDTA,AKNSLYLQMNSLTAG,LEWVSAVGPSGDTYY,TAIYYCVRSDRGVAG,DTAIYYCVRSDRGVA,SGDTYYADSVKGRFT,GDTYYADSVKGRFTV,PSGDTYYADSVKGRF,GPSGDTYYADSVKGR,DTYYADSVKGRFTVS,YDMHWVRQTIDKRLE,DMHWVRQTIDKRLEW,KNSLYLQMNSLTAGD,MYDMHWVRQTIDKRL,TAIYYCVRSDRGVAG,VKGRFTVSRDNAKNS,KGRFTVSRDNAKNSL,SVKGRFTVSRDNAKN,GDTYYADSVKGRFTV,SGDTYYADSVKGRFT…	38	0.635308
mAb114 VH D42G-A68T-S79Y	DRB1_0101,DRB1_0101,DRB1_0101,DRB1_0101,DRB1_0101,DRB1_0101,DRB1_0101,DRB1_0101,DRB1_0101,DRB1_0101,DRB3_0101,DRB3_0101,DRB3_0101,DRB3_0101,DRB3_0101,DRB4_0101,DRB4_0101,DRB5_0101,DRB5_0101,DRB5_0101,DRB5_0101,DRB5_0101,DRB5_0101,DRB5_0101,DRB5_0101,DRB5_0101,DRB5_0101,DRB5_0101,DRB5_0101,DRB5_0101,DRB5_0101,DRB5_0101,HLA-DQA10101-DQB10201,HLA-DQA10101-DQB10201,HLA-DQA10101-DQB10201,HLA-DQA10101-…	SB,SB,SB,SB,WB,WB,WB,WB,WB,WB,SB,SB,SB,WB,WB,WB,WB,SB,SB,SB,WB,WB,WB,WB,WB,WB,WB,WB,WB,WB,WB,WB,SB,WB,WB,WB,WB,WB	76,75,44,43,42,77,74,45,90,89,54,55,53,52,56,75,90,63,64,62,55,54,65,32,53,33,76,44,75,43,56,31,54,55,53,90,89,52	NSLYLQMNSLTAGDT,KNSLYLQMNSLTAGD,RLEWVSAVGPSGDTY,KRLEWVSAVGPSGDT,GKRLEWVSAVGPSGD,SLYLQMNSLTAGDTA,AKNSLYLQMNSLTAG,LEWVSAVGPSGDTYY,TAIYYCVRSDRGVAG,DTAIYYCVRSDRGVA,SGDTYYADSVKGRFT,GDTYYADSVKGRFTV,PSGDTYYADSVKGRF,GPSGDTYYADSVKGR,DTYYADSVKGRFTVS,KNSLYLQMNSLTAGD,TAIYYCVRSDRGVAG,VKGRFTVSRENAKNS,KGRFTVSRENAKNSL,SVKGRFTVSRENAKN,GDTYYADSVKGRFTV,SGDTYYADSVKGRFT,GRFTVSRENAKNSLY,YDMHWVRQTIGKRLE,PSGDTYYADSVKGRF…	38	0.635308
mAb114 VH I41P-D42G-A68T-S79Y-I113T	DRB1_0101,DRB1_0101,DRB1_0101,DRB1_0101,DRB1_0101,DRB1_0101,DRB1_0101,DRB1_0101,DRB1_0101,DRB1_0101,DRB3_0101,DRB3_0101,DRB3_0101,DRB3_0101,DRB3_0101,DRB4_0101,DRB4_0101,DRB5_0101,DRB5_0101,DRB5_0101,DRB5_0101,DRB5_0101,DRB5_0101,DRB5_0101,DRB5_0101,DRB5_0101,DRB5_0101,DRB5_0101,DRB5_0101,DRB5_0101,DRB5_0101,DRB5_0101,DRB5_0101,DRB5_0101,HLA-DQA10101-DQB10201,HLA-DQA10101-DQB10201,HLA-DQA10101-DQ…	SB,SB,SB,SB,WB,WB,WB,WB,WB,WB,SB,SB,SB,WB,WB,WB,WB,SB,SB,SB,SB,SB,SB,WB,WB,WB,WB,WB,WB,WB,WB,WB,WB,WB,SB,WB,WB,WB,WB,WB	76,75,44,43,42,77,74,45,90,89,54,55,53,52,56,75,90,63,64,32,33,62,31,55,54,65,34,53,76,44,30,75,43,56,54,55,53,90,89,52	NSLYLQMNSLTAGDT,KNSLYLQMNSLTAGD,RLEWVSAVGPSGDTY,KRLEWVSAVGPSGDT,GKRLEWVSAVGPSGD,SLYLQMNSLTAGDTA,AKNSLYLQMNSLTAG,LEWVSAVGPSGDTYY,TAIYYCVRSDRGVAG,DTAIYYCVRSDRGVA,SGDTYYADSVKGRFT,GDTYYADSVKGRFTV,PSGDTYYADSVKGRF,GPSGDTYYADSVKGR,DTYYADSVKGRFTVS,KNSLYLQMNSLTAGD,TAIYYCVRSDRGVAG,VKGRFTVSRENAKNS,KGRFTVSRENAKNSL,YDMHWVRQTPGKRLE,DMHWVRQTPGKRLEW,SVKGRFTVSRENAKN,MYDMHWVRQTPGKRL,GDTYYADSVKGRFTV,SGDTYYADSVKGRFT…	40	0.482789
mAb114 VH WT	DRB1_0101,DRB1_0101,DRB1_0101,DRB1_0101,DRB1_0101,DRB1_0101,DRB3_0101,DRB3_0101,DRB3_0101,DRB3_0101,DRB3_0101,DRB4_0101,DRB4_0101,DRB4_0101,DRB4_0101,DRB4_0101,DRB4_0101,DRB5_0101,DRB5_0101,DRB5_0101,DRB5_0101,DRB5_0101,DRB5_0101,DRB5_0101,DRB5_0101,DRB5_0101,DRB5_0101,HLA-DQA10101-DQB10201,HLA-DQA10101-DQB10201,HLA-DQA10101-DQB10201,HLA-DQA10101-DQB10201,HLA-DQA10101-DQB10201,HLA-DQA10101-DQB102…	SB,SB,WB,WB,WB,WB,SB,SB,SB,WB,WB,WB,WB,WB,WB,WB,WB,SB,SB,SB,WB,WB,WB,WB,WB,WB,WB,SB,SB,WB,WB,WB,WB	44,43,42,45,90,89,54,55,53,52,56,32,75,33,31,74,90,63,64,62,55,54,65,53,44,56,43,54,55,53,90,89,52	RLEWVSAVGPSGDTY,KRLEWVSAVGPSGDT,DKRLEWVSAVGPSGD,LEWVSAVGPSGDTYY,TAIYYCVRSDRGVAG,DTAIYYCVRSDRGVA,SGDTYYADSVKGRFA,GDTYYADSVKGRFAV,PSGDTYYADSVKGRF,GPSGDTYYADSVKGR,DTYYADSVKGRFAVS,YDMHWVRQTIDKRLE,KNSLSLQMNSLTAGD,DMHWVRQTIDKRLEW,MYDMHWVRQTIDKRL,AKNSLSLQMNSLTAG,TAIYYCVRSDRGVAG,VKGRFAVSRENAKNS,KGRFAVSRENAKNSL,SVKGRFAVSRENAKN,GDTYYADSVKGRFAV,SGDTYYADSVKGRFA,GRFAVSRENAKNSLS,PSGDTYYADSVKGRF,RLEWVSAVGPSGDTY…	33	N/A
mAb114 VL V43A	DRB1_0101,DRB1_0101,DRB1_0101,DRB1_0101,DRB1_0101,DRB1_0101,DRB1_0101,DRB1_0101,DRB1_0101,DRB1_0101,DRB1_0101,DRB5_0101,DRB5_0101,DRB5_0101,DRB5_0101,HLA-DQA10101-DQB10201,HLA-DQA10101-DQB10201,HLA-DQA10101-DQB10201	SB,WB,WB,WB,WB,WB,WB,WB,WB,WB,WB,WB,WB,WB,WB,WB,WB,WB	45,43,72,44,71,42,46,31,32,70,73,68,44,43,45,72,71,70	KLLISAASALHAGVP,APKLLISAASALHAG,TLTISSLQPEDVATY,PKLLISAASALHAGV,FTLTISSLQPEDVAT,KAPKLLISAASALHA,LLISAASALHAGVPS,NYVAWYQQRPGKAPK,YVAWYQQRPGKAPKL,HFTLTISSLQPEDVA,LTISSLQPEDVATYY,GTHFTLTISSLQPED,PKLLISAASALHAGV,APKLLISAASALHAG,KLLISAASALHAGVP,TLTISSLQPEDVATY,FTLTISSLQPEDVAT,HFTLTISSLQPEDVA	18	0.871415
mAb114 VL WT	DRB1_0101,DRB1_0101,DRB1_0101,DRB1_0101,DRB1_0101,DRB1_0101,DRB1_0101,DRB1_0101,DRB1_0101,DRB1_0101,DRB1_0101,DRB1_0101,DRB1_0101,DRB5_0101,DRB5_0101,DRB5_0101,DRB5_0101,HLA-DQA10101-DQB10201,HLA-DQA10101-DQB10201,HLA-DQA10101-DQB10201	SB,WB,WB,WB,WB,WB,WB,WB,WB,WB,WB,WB,WB,WB,WB,WB,WB,WB,WB,WB	45,72,44,43,71,31,32,46,42,70,33,73,30,68,44,45,43,72,71,70	KLLISAASALHAGVP,TLTISSLQPEDVATY,PKLLISAASALHAGV,VPKLLISAASALHAG,FTLTISSLQPEDVAT,NYVAWYQQRPGKVPK,YVAWYQQRPGKVPKL,LLISAASALHAGVPS,KVPKLLISAASALHA,HFTLTISSLQPEDVA,VAWYQQRPGKVPKLL,LTISSLQPEDVATYY,DNYVAWYQQRPGKVP,GTHFTLTISSLQPED,PKLLISAASALHAGV,KLLISAASALHAGVP,VPKLLISAASALHAG,TLTISSLQPEDVATY,FTLTISSLQPEDVAT,HFTLTISSLQPEDVA	20	N/A
*SB: Strong binder, WB: Weak binder
