# Supplementary material for: Efficient evolution of human antibodies from general protein language models
Source: Nat Biotechnol. 2023 Apr 24;42(2):275–83. doi: 10.1038/s41587-023-01763-2 (PMC10869273; doi:10.1038/s41587-023-01763-2)
Supplement: Supplementary file 5 — Benchmark results for comparison to other sequence-based methods. [file 41587_2023_1763_MOESM5_ESM.xlsx]

## Sheet: Contents
Supplementary Data 3: Benchmark results for comparison to other sequence-based methods.
Contents	Notes
MEDI8852 UCA	Results for MEDI8852 UCA
mAb114 UCA	Results for mAb114 UCA
C143	Results for C143
UniRef90 sweep	Number and identity of known affinity-enhancing mutations acquired when varying UniRef90 sequence alignment cutoffs
ESM-1b, UniRef50 alone	Results from using only ESM-1b, trained on UniRef50, to acquire mutations

## Sheet: MEDI8852 UCA
Method	Chain	Variant	IgG Kd rep 1 (nM)	IgG Kd rep 2 (nM)	IgG Kd mean (nM)	IgG Kd error (nM)	CV (%)	Fold change	1-sided t-test P
		WT (Bravo)	1.856	2.482	2.169	0.442649	20.408	1
		WT (stock)	1.763	2.295	2.029	0.376181	18.5402	1.069
Original	HC	S44G	1.792	1.995	1.8935	0.143543	7.58081	1.1455	0.241527
		T53I	1.704	2.061	1.8825	0.252437	13.4097	1.15219	0.241919
		K58S	1.493	1.382	1.4375	0.0784889	5.46009	1.50887	0.0321664
		V65P	1.211	1.693	1.452	0.340825	23.4728	1.4938	0.0477937
		N74S	2.557	2.9	2.7285	0.242538	8.88905	0.794942	0.956386	Max fold change
		P75R	1.714	2.298	2.006	0.41295	20.5858	1.08126	0.39109	1.74217
	LC	N34A	8.702	10.156	9.429	1.02813	10.9039	0.230035	0.999929	Median fold change
		G95P	1.137	1.353	1.245	0.152735	12.2679	1.74217	0.0164852	1.14884
abYsis	HC	S44G						1.15
		T53I						1.15
		N74S						0.79
		W59G	2.006	2.628	2.317	0.43982	18.9823	0.936124	0.732674
		P75R						1.08		Max fold change
		I24A	2.048	2.319	2.1835	0.191626	8.77609	0.993359	0.614327	1.18137
		A34M	1.591	2.081	1.836	0.346482	18.8716	1.18137	0.214439	Median fold change
		V65D	2.39	2.108	2.249	0.199404	8.86635	0.964429	0.694181	1.03668
UniRef90	HC	S44G						1.15
		N74S						0.79
		S57G	1.806	2.733	2.2695	0.655488	28.8825	0.955717	0.659975
		V65P						1.49
		N61T	1.566	2.275	1.9205	0.501339	26.1046	1.12939	0.312558	Max fold change
		T53I						1.15		1.51
		A34Y	2.065	2.566	2.3155	0.35426	15.2995	0.936731	0.744257	Median fold change
		K58S						1.51		1.1397
AbLang	HC	N111V	NB	NB				0
		H104R	1.956	2.432	2.194	0.336583	15.3411	0.988605	0.617473
		I112N	NB	NB				0
		G102E	NB*	NB*				0
		G103P	NB	NB				0		Max fold change
		D113G	2.445	1.503	1.974	0.666095	33.7434	1.09878	0.381578	1.09878
	LC	R92W	2.772	2.066	2.419	0.499217	20.6373	0.896652	0.801846	Median fold change
		S91G	1.949	2.34	2.1445	0.276479	12.8925	1.01142	0.440467	0.448326
Sapiens	HC	N111V						0
		H104R						0.99
		G102D	NB*	NB*				0
	LC	R92Y	3.542	2.948	3.245	0.420021	12.9436	0.668413	0.988856
		E101D	2.346	2.408	2.377	0.0438406	1.84437	0.912495	0.827865	Max fold change
		T93S	1.84	1.881	1.8605	0.0289914	1.55826	1.16582	0.204657	1.47451
		Q96P	1.669	1.273	1.471	0.280014	19.0356	1.47451	0.0464407	Median fold change
		V100L	2.111	2.181	2.146	0.0494975	2.3065	1.01072	0.432574	0.951247
						Mean CV	14.9078
NB: no binding; *Some binding was observed but kinetic data were not suitable for fitting.

## Sheet: mAb114 UCA
Method	Chain	Variant	IgG Kd rep1 (nM)	IgG Kd rep2 (nM)	IgG Kd mean (nM)	IgG Kd stdev (nM)	CV (%)	Fold change	1-sided t-test P
		WT (Bravo)	7744	8346	8045	425.678	5.29122	1
		WT (stock)	8210	8086	8148	87.6812	1.07611	0.987359
Original	HC	T41P	2665	4789	3727	1501.89	40.2977	2.15857	0.00149552
		A54G	NB*	NB*				0
		P60A	NB*	NB*				0
		G61D	1547	1780	1663.5	164.756	9.90417	4.83619	3.14187e-06
		E72D	5095	3330	4212.5	1248.04	29.6271	1.90979	0.00124417
		G88E	3221	3576	3398.5	251.023	7.38629	2.36722	1.47007e-05	Max fold improvement
		V96A	3124	2578	2851	386.08	13.5419	2.82182	1.66601e-05	5.96368
	LC	V43A	1571	1127	1349	313.955	23.2732	5.96368	4.48368e-06	Median fold improvement
		K90Q	12070	15220	13645	2227.39	16.3238	0.589593	0.997568	2.15857
abYsis	HC	T41P						2.16
		E72D						1.91
		G88E						2.37
		A54G						0
		G61D						4.84
		P60A						0		Max fold improvement
	LC	K90Q						0.59		5.96
		V43A						5.96		Median fold improvement
		A94S	8129	8950	8539.5	580.535	6.79823	0.942093	0.882495	1.91
UniRef90	HC	T41P						2.16
		G88E						2.37
		E72D						1.91
		G61D						4.84
		A54G						0
		L105Y	7990	7824	7907	117.38	1.4845	1.01745	0.19849	Max fold improvement
		P60A						0		4.84
		V96A						3.12		Median fold improvement
	LC	K90Q						0.59		1.91
AbLang	HC	S108Y	11830	11370	11600	325.269	2.80404	0.693534	0.999937
		V96A						3.12
		S98G	NB	NB				0
		D99P	NB	NB				0
		G101A	7524	8201	7862.5	478.711	6.08854	1.02321	0.227767
		L105Y						1.02		Max fold improvement
		R100L	10951	9723	10337	868.327	8.40019	0.778272	0.996954	3.12
		V102A	7773	8638	8205.5	611.647	7.45411	0.98044	0.62185	Median fold improvement
	LC	P95L	NB*	NB*				0		0.778272
Sapiens	HC	V96A						3.12
		S108Y						0.69
		S98G						0
		G101A						1.02
		D99P						0
		L105Y						1.02		Max fold improvement
		V102A						0.98		3.12
		R100I	10340	12760	11550	1711.2	14.8156	0.696537	0.994629	Median fold improvement
		G104A	6691	8472	7581.5	1259.36	16.6109	1.06114	0.21186	0.98
						Mean CV	12.4222
Tested at 1000 nM concentration; NB: no binding; *Some binding was observed but kinetic data were not suitable for fitting.

## Sheet: C143
Method	Chain	Variant	IgG Kd rep1 (nM)	IgG Kd rep2 (nM)	IgG Kd mean (nM)	IgG Kd stdev (nM)	CV (%)	Fold change	1-sided t-test P
		WT (Bravo)	836.3	431.8	634.05	286.025	45.1107
		WT (stock)	756.2	947.1	851.65	134.987	15.85
			WT mean	742.85	WT stdev	221.646	WT CV	29.8373
Original	HC	V29F	405.1	277.2	341.15	90.439	26.51	2.17749	0.0391687
		K32Y	17660	NB*	17660			0.042064
		L51Y	475.9	622.1	549	103.379	18.8304	1.3531	0.161573
		D57T	NB	NB				0
		A77T	772.1	417.6	594.85	250.669	42.1399	1.2488	0.248706
		G91A	877.3	733.4	805.35	101.753	12.6346	0.922394	0.63266
	LC	N27S	657.8	394.6	526.2	186.111	35.3688	1.41173	0.152987
		T33N	97.44	86.21	91.825	7.94081	8.64776	8.08984	0.00865692
		L34Y	187.5	809.5	498.5	439.82	88.2288	1.49017	0.19424
		Y41H	620.4	553.7	587.05	47.164	8.03407	1.26539	0.202453
		G53V	73.03	46.19	59.61	18.9787	31.8382	12.4618	0.00739575	Max fold improvement
		S57P	NB	NB				0		12.4618
		G82A	NB	NB				0		Median fold improvement
		A96S	1053.1	795.4	924.25	182.221	19.7156	0.803733	0.809983	1.2571
abYsis	HC	K32Y						0.04
		D57T						0
		A77T						1.25
		L51I	1293	1673	1483	268.701	18.1187	0.50091	0.989092
		G91A						0.92
	LC	G82A						0
		Y41K	845.5	669.2	757.35	124.663	16.4604	0.980854	0.531066
		S57P						0
		L34Y						1.49
		C91Q	NB*	NB*				0
		N27S						1.41		Max fold improvement
		F51Y	565.3	680.1	622.7	81.1759	13.0361	1.19295	0.259251	1.49
		A96S						0.8		Median fold improvement
		N62D	568.2	631.9	600.05	45.0427	7.50649	1.23798	0.22082	0.86
UniRef90	HC	D57T						0
		K32Y						0.04
		L51I						0.5
		A77T						1.25
		G91A						0.92
	LC	G30V	2178	1569	1873.5	430.628	22.9852	0.396504	0.994695
		Y41K						0.98
		G82A						0
		V29S	NB	NB				0
		S57P						0
		A96S						0.8		Max fold improvement
		A94D	NB	NB				0		1.25
		F51Y						1.19		Median fold improvement
		C91Q						0		0.218252
AbLang	HC	D57T						0
		A77T						1.25
		G91A						0.92
		K32N	1043	794	918.5	176.07	19.1693	0.808764	0.80439
		P106G	1489	1370	1429.5	84.1457	5.88637	0.519657	0.992165
		H105S	893.1	997.7	945.4	73.9634	7.8235	0.785752	0.851207
		H108G	820.5	1288	1054.25	330.572	31.3562	0.704624	0.885619
	LC	S57P						0
		G82A						0
		T33N						8.09
		A96S						0.8		Max fold improvement
		F51Y						1.19		8.09
		N27S						1.41		Median fold improvement
		F99W	NB*	NB*				0		0.792876
Sapiens	HC	D57T						0
		A77T						1.25
		G91A						0.92
		P106S	921.9	973.5	947.7	36.4867	3.85003	0.783845	0.856409
		L51I						0.5
		K32N						0.81
	LC	S57P						0
		G82A						0
		N27S						1.41
		A96S						0.8
		T33N						8.09		Max fold improvement
		L49M	301	687	494	272.943	55.2517	1.50374	0.144728	8.09
		F99L	NB	NB				0		Median fold improvement
		I60V	780.2	505.3	642.75	194.384	30.2425	1.15574	0.309803	0.805
						Mean CV	24.3581
Tested at 1000 nM concentration; NB: no binding; *Some binding was observed but kinetic data were not suitable for fitting.

## Sheet: UniRef90 sweep
Antibody	Alignment depth	Number of known improvements	Mutations
MEDI8852	1000	2	VH E65P,VH M117Y
MEDI8852	2000	2	VH E65P,VH M117Y
MEDI8852	3000	2	VH E65P,VH M117Y
MEDI8852	4000	2	VH M117Y,VH E65P
MEDI8852	5000	1	VH M117Y
MEDI8852	6000	1	VH M117Y
MEDI8852	7000	1	VH M117Y
MEDI8852	8000	1	VH M117Y
MEDI8852	9000	1	VH M117Y
MEDI8852 UCA	1000	2	VH K58S,VH V65P
MEDI8852 UCA	2000	2	VH V65P,VH K58S
MEDI8852 UCA	3000	1	VH V65P
MEDI8852 UCA	4000	1	VH V65P
MEDI8852 UCA	5000	1	VH V65P
MEDI8852 UCA	6000	1	VH V65P
MEDI8852 UCA	7000	1	VH V65P
MEDI8852 UCA	8000	1	VH V65P
MEDI8852 UCA	9000	1	VH V65P
mAb114	1000	4	VH M31S,VH D42G,VH A68T,VH I113T
mAb114	2000	5	VH M31S,VH A68T,VH D42G,VH I113T,VH E72D
mAb114	3000	4	VH M31S,VH A68T,VH D42G,VH I113T
mAb114	4000	5	VH M31S,VH D42G,VH A68T,VH I113T,VH E72D
mAb114	5000	4	VH M31S,VH D42G,VH A68T,VH E72D
mAb114	6000	4	VH M31S,VH D42G,VH A68T,VH E72D
mAb114	7000	4	VH M31S,VH D42G,VH A68T,VH E72D
mAb114	8000	4	VH M31S,VH D42G,VH A68T,VH E72D
mAb114	9000	4	VH M31S,VH D42G,VH A68T,VH E72D
mAb114 UCA	1000	5	VH T41P,VH G88E,VH G61D,VH E72D,VH V96A
mAb114 UCA	2000	5	VH T41P,VH G88E,VH G61D,VH E72D,VL V43A
mAb114 UCA	3000	5	VH T41P,VH G88E,VH G61D,VH E72D,VL V43A
mAb114 UCA	4000	5	VH T41P,VH G88E,VH G61D,VH E72D,VL V43A
mAb114 UCA	5000	4	VH T41P,VH G88E,VH G61D,VH E72D
mAb114 UCA	6000	5	VH T41P,VH G88E,VH G61D,VH E72D,VH V96A
mAb114 UCA	7000	5	VH T41P,VH E72D,VH G88E,VH G61D,VH V96A
mAb114 UCA	8000	4	VH T41P,VH E72D,VH G88E,VH G61D
mAb114 UCA	9000	4	VH T41P,VH E72D,VH G88E,VH G61D
S309	1000	1	VL T28S
S309	2000	1	VL T28S
S309	3000	1	VL T28S
S309	4000	1	VL T28S
S309	5000	1	VL T28S
S309	6000	1	VL T28S
S309	7000	0
S309	8000	0
S309	9000	0
REGN10987	1000	0
REGN10987	2000	0
REGN10987	3000	0
REGN10987	4000	0
REGN10987	5000	0
REGN10987	6000	0
REGN10987	7000	0
REGN10987	8000	0
REGN10987	9000	0
C143	1000	0
C143	2000	0
C143	3000	0
C143	4000	1	VH V29F
C143	5000	1	VH V29F
C143	6000	0
C143	7000	0
C143	8000	0
C143	9000	0

## Sheet: ESM-1b, UniRef50 alone
MEDI8852 VH
Mutant	ESM-1b log likelihood ratio	Known affinity enhancement
D27F	1.04427	No
E65P	0.774147	Yes
S44G	0.36105	No
V35Y	0.217304	No
M123T	0.179718	?
S42P	0.067222	?
N61T	0.028164	?	Success rate (out of known)
R56S	0.008567	?	1 / 4 = 25%
MEDI 8852 UCA VH
Mutant	ESM-1b log likelihood ratio	Known affinity enhancement
V65P	1.9384	Yes
D27F	1.06862	?
S44G	0.708431	No
M123T	0.383143	?
R56S	0.228235	?	Success rate (out of known)
S42P	0.217193	?	1 / 2 = 50%
mAb114 VH
Mutant	ESM-1b log likelihood ratio	Known affinity enhancement
M31S	5.56006	Yes
I41P	4.15985	No
I113T	2.03533	Yes
S79Y	1.57273	Yes
R30S	0.925228	?
A68T	0.752467	Yes	Success rate (out of known)
A28T	0.525275	?	4 / 5 = 80%
mAb114 UCA VH
Mutant	ESM-1b log likelihood ratio	Known affinity enhancement
T41P	3.69333	Yes
G88E	1.99373	Yes
S77T	0.730361	?
E72D	0.501907	Yes
V96A	0.029377	Yes
P60A	-0.211764	Yes	Success rate (out of known)
G61D	-0.589195	Yes	6 / 6 = 100%
S309 VH
Mutant	ESM-1b log likelihood ratio	Known affinity enhancement
P28T	2.61541	No
R84S	1.72259	No
T77N	1.38846	?
R85N	1.36039	?
T53P	1.07741	?	Success rate (out of known)
G79A	0.7699	Yes	1 / 3 = 33%
REGN10987 VH
Mutant	ESM-1b log likelihood ratio	Known affinity enhancement
R16G	2.66534	Yes
S98R	1.64165	No	Success rate (out of known)
K58T	-0.11707	?	1 / 2 = 50%
C143 VH
Mutant	ESM-1b log likelihood ratio	Known affinity enhancement
D57T	4.38403	No
K32Y	3.8079	No
V29F	3.06997	Yes
A77T	1.53264	Yes
L51I	0.180624	?	Success rate (out of known)
G91A	0.168972	Yes	3 / 5 = 60%
MEDI8852 VL
Mutant	ESM-1b log likelihood ratio	Known affinity enhancement
R92N	1.88098	?
G55Q	1.56444	?
F94S	0.839748	?
T93S	0.367641	?
T33L	0.29542	No	Success rate (out of known)
K42Q	-0.011521	?	0 / 1 = 0%
MEDI8852 UCA VL
Mutant	ESM-1b log likelihood ratio	Known affinity enhancement	Success rate (out of known)
R92N	2.47948	?	Undefined
mAb114 VL
Mutant	ESM-1b log likelihood ratio	Known affinity enhancement
N90Q	4.54314	No
S49Y	2.9742	No
H70D	2.46281	No
F29V	1.91904	?
V43A	1.33346	Yes	Success rate (out of known)
A28S	0.93586	?	1 / 4 = 25%
mAb114 UCA VL
Mutant	ESM-1b log likelihood ratio	Known affinity enhancement
V43A	1.70008	Yes	Success rate (out of known)
K90Q	1.64091	No	1 / 2 = 50%
S309 VL
Mutant	ESM-1b log likelihood ratio	Known affinity enhancement
L96P	1.12001	No
S95V	0.052603	No
T94S	-0.439008	?	Success rate (out of known)
T32N	-0.624317	No	0 / 3 = 0%
REGN10987 VL
Mutant	ESM-1b log likelihood ratio	Known affinity enhancement
I18V	1.64242	?
W99V	1.38134	?
I96S	0.684466	No
L93Y	0.611887	No	Success rate (out of known)
S61P	0.46887	?	0 / 2 = 0%
C143 VL
Mutant	ESM-1b log likelihood ratio	Known affinity enhancement
I18V	1.6568	?
G82A	1.33613	No
F51Y	0.388018	?
L110S	0.387915	?
C91Q	0.267212	?
L34Y	0.113077	Yes
S57P	-0.136371	?	Success rate (out of known)
T54S	-0.138369	?	1 / 2 = 0%
