# Supplementary material for: Efficient evolution of human antibodies from general protein language models
Source: Nat Biotechnol. 2023 Apr 24;42(2):275–83. doi: 10.1038/s41587-023-01763-2 (PMC10869273; doi:10.1038/s41587-023-01763-2)
Supplement: Supplementary file 7 — Mean rank values of 48 methods across DMS benchmarking experiments. [file 41587_2023_1763_MOESM7_ESM.csv]

model	mean_rank
ESM_vote	3.4375
PROVEAN	7.625
DeepSequence	8.0625
SIFT	8.125
ESM_summed	8.625
BLOSUM62	9.675
PPH2_HumDiv	12
MutationTaster	12.66666667
FATHMM	13
SuSPect	13.0625
fitCons	14.5
NetDiseaseSNP	15.125
SNAP2	16.5
SIFT4G	16.66666667
DANN	17.16666667
SNPs&GO	17.5
Grantham	17.5625
PAPI	17.66666667
phastCons	17.83333333
LRT	18.33333333
phyloP	19.16666667
PhD_SNP	19.6875
PPH2_HumVar	20.33333333
S3D-PROF	20.6
SNP&GOs3D	21
GenoCanyon	21.66666667
PANTHER	23.16666667
MPC	24
MutPred	24.16666667
REVEL	24.5
MVP	25.83333333
FathmmXF	25.83333333
Envision	26.5
fathmm-MKL	26.5
PonPS	27
PonP2	28
GERP++	29.5
MutationAssessor	35.16666667
M-CAP	35.16666667
SiPhy	35.16666667
DEOGEN2	35.16666667
Eigen-pred	35.16666667
MetaLR	35.16666667
VEST4	35.16666667
MetaSVM	35.16666667
CONDEL	35.16666667
PrimateAI	35.16666667
CADD	35.16666667
