# Supplementary material for: Efficient evolution of human antibodies from general protein language models
Source: Nat Biotechnol. 2023 Apr 24;42(2):275–83. doi: 10.1038/s41587-023-01763-2 (PMC10869273; doi:10.1038/s41587-023-01763-2)
Supplement: Supplementary file 8 — List of oligonucleotide sequences used in this paper. [file 41587_2023_1763_MOESM8_ESM.xlsx]

## Sheet: Sheet1
Supplementary Data 6: Oligonucleotides used in this study
Oligonucleotide name	Oligonucleotide sequence (5' to 3')
VH backbone primer forward	ACCGGTGTACATTCCCAGGTCCAG
VH backbone primer reverse	GCCCTTGGTCGACGCGCTTGACACGGTGACCATAGT
VL kappa backbone primer forward	ACCGGTGTACATTCAGATATTCAGATGACC
VL kappa backbone primer reverse	TGCAGCCACCGTACGTTTGATCTCCACCTTAGTGCCCTG
VL lambda backbone primer forward	GGTCAGCCCAAGGCTG
VL lambda backbone primer reverse	TGAATGTACACCGGTTGCAG
MEDI8852 VH WT	ACCGGTGTACATTCCCAGGTCCAGCTGCAGCAGAGCGGCCCCGGACTGGTCAAGCCTTCACAGACACTGAGCCTGACATGCGCCATTAGCGGAGATAGCGTGAGCTCCTACAATGCCGTGTGGAACTGGATCAGGCAGTCTCCAAGTCGAGGACTGGAGTGGCTGGGACGAACATACTATAGATCCGGGTGGTACAATGACTATGCTGAATCAGTGAAAAGCCGAATTACTATCAACCCCGATACCTCCAAGAATCAGTTCTCTCTGCAGCTGAACAGTGTGACCCCTGAGGACACAGCCGTGTACTACTGCGCCAGAAGCGGCCATATCACCGTCTTTGGCGTCAATGTGGATGCTTTCGATATGTGGGGGCAGGGGACTATGGTCACCGTGTCAAGC…
MEDI8852 VL WT	ACCGGTGTACATTCAGATATTCAGATGACCCAGAGCCCTTCCAGCCTGTCCGCTTCAGTGGGGGATCGAGTGACCATTACCTGCCGAACCAGCCAGAGCCTGAGCTCCTACACGCACTGGTATCAGCAGAAGCCCGGCAAAGCCCCTAAGCTGCTGATCTACGCCGCTTCTAGTCGGGGGTCCGGAGTGCCAAGCCGGTTCTCCGGATCTGGGAGTGGAACCGACTTTACCCTGACAATTTCAAGCCTGCAGCCCGAGGATTTCGCTACATACTACTGTCAGCAGAGCAGAACTTTCGGGCAGGGCACTAAGGTGGAGATCAAACGTACGGTGGCTGCA
MEDI8852 VH D27F	ACCGGTGTACATTCCCAGGTCCAGCTGCAGCAGAGCGGCCCCGGACTGGTCAAGCCTTCACAGACACTGAGCCTGACATGCGCCATTAGCGGATTCAGCGTGAGCTCCTACAATGCCGTGTGGAACTGGATCAGGCAGTCTCCAAGTCGAGGACTGGAGTGGCTGGGACGAACATACTATAGATCCGGGTGGTACAATGACTATGCTGAATCAGTGAAAAGCCGAATTACTATCAACCCCGATACCTCCAAGAATCAGTTCTCTCTGCAGCTGAACAGTGTGACCCCTGAGGACACAGCCGTGTACTACTGCGCCAGAAGCGGCCATATCACCGTCTTTGGCGTCAATGTGGATGCTTTCGATATGTGGGGGCAGGGGACTATGGTCACCGTGTCAAGC…
MEDI8852 VH V35Y	ACCGGTGTACATTCCCAGGTCCAGCTGCAGCAGAGCGGCCCCGGACTGGTCAAGCCTTCACAGACACTGAGCCTGACATGCGCCATTAGCGGAGATAGCGTGAGCTCCTACAATGCCTACTGGAACTGGATCAGGCAGTCTCCAAGTCGAGGACTGGAGTGGCTGGGACGAACATACTATAGATCCGGGTGGTACAATGACTATGCTGAATCAGTGAAAAGCCGAATTACTATCAACCCCGATACCTCCAAGAATCAGTTCTCTCTGCAGCTGAACAGTGTGACCCCTGAGGACACAGCCGTGTACTACTGCGCCAGAAGCGGCCATATCACCGTCTTTGGCGTCAATGTGGATGCTTTCGATATGTGGGGGCAGGGGACTATGGTCACCGTGTCAAGC…
MEDI8852 VH S44G	ACCGGTGTACATTCCCAGGTCCAGCTGCAGCAGAGCGGCCCCGGACTGGTCAAGCCTTCACAGACACTGAGCCTGACATGCGCCATTAGCGGAGATAGCGTGAGCTCCTACAATGCCGTGTGGAACTGGATCAGGCAGTCTCCAGGCCGAGGACTGGAGTGGCTGGGACGAACATACTATAGATCCGGGTGGTACAATGACTATGCTGAATCAGTGAAAAGCCGAATTACTATCAACCCCGATACCTCCAAGAATCAGTTCTCTCTGCAGCTGAACAGTGTGACCCCTGAGGACACAGCCGTGTACTACTGCGCCAGAAGCGGCCATATCACCGTCTTTGGCGTCAATGTGGATGCTTTCGATATGTGGGGGCAGGGGACTATGGTCACCGTGTCAAGC…
MEDI8852 VH T53I	ACCGGTGTACATTCCCAGGTCCAGCTGCAGCAGAGCGGCCCCGGACTGGTCAAGCCTTCACAGACACTGAGCCTGACATGCGCCATTAGCGGAGATAGCGTGAGCTCCTACAATGCCGTGTGGAACTGGATCAGGCAGTCTCCAAGTCGAGGACTGGAGTGGCTGGGACGAATCTACTATAGATCCGGGTGGTACAATGACTATGCTGAATCAGTGAAAAGCCGAATTACTATCAACCCCGATACCTCCAAGAATCAGTTCTCTCTGCAGCTGAACAGTGTGACCCCTGAGGACACAGCCGTGTACTACTGCGCCAGAAGCGGCCATATCACCGTCTTTGGCGTCAATGTGGATGCTTTCGATATGTGGGGGCAGGGGACTATGGTCACCGTGTCAAGC…
MEDI8852 VH W59S	ACCGGTGTACATTCCCAGGTCCAGCTGCAGCAGAGCGGCCCCGGACTGGTCAAGCCTTCACAGACACTGAGCCTGACATGCGCCATTAGCGGAGATAGCGTGAGCTCCTACAATGCCGTGTGGAACTGGATCAGGCAGTCTCCAAGTCGAGGACTGGAGTGGCTGGGACGAACATACTATAGATCCGGGTCCTACAATGACTATGCTGAATCAGTGAAAAGCCGAATTACTATCAACCCCGATACCTCCAAGAATCAGTTCTCTCTGCAGCTGAACAGTGTGACCCCTGAGGACACAGCCGTGTACTACTGCGCCAGAAGCGGCCATATCACCGTCTTTGGCGTCAATGTGGATGCTTTCGATATGTGGGGGCAGGGGACTATGGTCACCGTGTCAAGC…
MEDI8852 VH E65P	ACCGGTGTACATTCCCAGGTCCAGCTGCAGCAGAGCGGCCCCGGACTGGTCAAGCCTTCACAGACACTGAGCCTGACATGCGCCATTAGCGGAGATAGCGTGAGCTCCTACAATGCCGTGTGGAACTGGATCAGGCAGTCTCCAAGTCGAGGACTGGAGTGGCTGGGACGAACATACTATAGATCCGGGTGGTACAATGACTATGCTCCCTCAGTGAAAAGCCGAATTACTATCAACCCCGATACCTCCAAGAATCAGTTCTCTCTGCAGCTGAACAGTGTGACCCCTGAGGACACAGCCGTGTACTACTGCGCCAGAAGCGGCCATATCACCGTCTTTGGCGTCAATGTGGATGCTTTCGATATGTGGGGGCAGGGGACTATGGTCACCGTGTCAAGC…
MEDI8852 VH N74S	ACCGGTGTACATTCCCAGGTCCAGCTGCAGCAGAGCGGCCCCGGACTGGTCAAGCCTTCACAGACACTGAGCCTGACATGCGCCATTAGCGGAGATAGCGTGAGCTCCTACAATGCCGTGTGGAACTGGATCAGGCAGTCTCCAAGTCGAGGACTGGAGTGGCTGGGACGAACATACTATAGATCCGGGTGGTACAATGACTATGCTGAATCAGTGAAAAGCCGAATTACTATCAGCCCCGATACCTCCAAGAATCAGTTCTCTCTGCAGCTGAACAGTGTGACCCCTGAGGACACAGCCGTGTACTACTGCGCCAGAAGCGGCCATATCACCGTCTTTGGCGTCAATGTGGATGCTTTCGATATGTGGGGGCAGGGGACTATGGTCACCGTGTCAAGC…
MEDI8852 VH M117Y	ACCGGTGTACATTCCCAGGTCCAGCTGCAGCAGAGCGGCCCCGGACTGGTCAAGCCTTCACAGACACTGAGCCTGACATGCGCCATTAGCGGAGATAGCGTGAGCTCCTACAATGCCGTGTGGAACTGGATCAGGCAGTCTCCAAGTCGAGGACTGGAGTGGCTGGGACGAACATACTATAGATCCGGGTGGTACAATGACTATGCTGAATCAGTGAAAAGCCGAATTACTATCAACCCCGATACCTCCAAGAATCAGTTCTCTCTGCAGCTGAACAGTGTGACCCCTGAGGACACAGCCGTGTACTACTGCGCCAGAAGCGGCCATATCACCGTCTTTGGCGTCAATGTGGATGCTTTCGATTACTGGGGGCAGGGGACTATGGTCACCGTGTCAAGC…
MEDI8852 VL T25A	ACCGGTGTACATTCAGATATTCAGATGACCCAGAGCCCTTCCAGCCTGTCCGCTTCAGTGGGGGATCGAGTGACCATTACCTGCCGAGCTAGCCAGAGCCTGAGCTCCTACACGCACTGGTATCAGCAGAAGCCCGGCAAAGCCCCTAAGCTGCTGATCTACGCCGCTTCTAGTCGGGGGTCCGGAGTGCCAAGCCGGTTCTCCGGATCTGGGAGTGGAACCGACTTTACCCTGACAATTTCAAGCCTGCAGCCCGAGGATTTCGCTACATACTACTGTCAGCAGAGCAGAACTTTCGGGCAGGGCACTAAGGTGGAGATCAAACGTACGGTGGCTGCA
MEDI8852 VL L29V	ACCGGTGTACATTCAGATATTCAGATGACCCAGAGCCCTTCCAGCCTGTCCGCTTCAGTGGGGGATCGAGTGACCATTACCTGCCGAACCAGCCAGAGCGTGAGCTCCTACACGCACTGGTATCAGCAGAAGCCCGGCAAAGCCCCTAAGCTGCTGATCTACGCCGCTTCTAGTCGGGGGTCCGGAGTGCCAAGCCGGTTCTCCGGATCTGGGAGTGGAACCGACTTTACCCTGACAATTTCAAGCCTGCAGCCCGAGGATTTCGCTACATACTACTGTCAGCAGAGCAGAACTTTCGGGCAGGGCACTAAGGTGGAGATCAAACGTACGGTGGCTGCA
MEDI8852 VL T33L	ACCGGTGTACATTCAGATATTCAGATGACCCAGAGCCCTTCCAGCCTGTCCGCTTCAGTGGGGGATCGAGTGACCATTACCTGCCGAACCAGCCAGAGCCTGAGCTCCTACCTGCACTGGTATCAGCAGAAGCCCGGCAAAGCCCCTAAGCTGCTGATCTACGCCGCTTCTAGTCGGGGGTCCGGAGTGCCAAGCCGGTTCTCCGGATCTGGGAGTGGAACCGACTTTACCCTGACAATTTCAAGCCTGCAGCCCGAGGATTTCGCTACATACTACTGTCAGCAGAGCAGAACTTTCGGGCAGGGCACTAAGGTGGAGATCAAACGTACGGTGGCTGCA
MEDI8852 VL G55A	ACCGGTGTACATTCAGATATTCAGATGACCCAGAGCCCTTCCAGCCTGTCCGCTTCAGTGGGGGATCGAGTGACCATTACCTGCCGAACCAGCCAGAGCCTGAGCTCCTACACGCACTGGTATCAGCAGAAGCCCGGCAAAGCCCCTAAGCTGCTGATCTACGCCGCTTCTAGTCGGGCTTCCGGAGTGCCAAGCCGGTTCTCCGGATCTGGGAGTGGAACCGACTTTACCCTGACAATTTCAAGCCTGCAGCCCGAGGATTTCGCTACATACTACTGTCAGCAGAGCAGAACTTTCGGGCAGGGCACTAAGGTGGAGATCAAACGTACGGTGGCTGCA
MEDI8852 VL R92D	ACCGGTGTACATTCAGATATTCAGATGACCCAGAGCCCTTCCAGCCTGTCCGCTTCAGTGGGGGATCGAGTGACCATTACCTGCCGAACCAGCCAGAGCCTGAGCTCCTACACGCACTGGTATCAGCAGAAGCCCGGCAAAGCCCCTAAGCTGCTGATCTACGCCGCTTCTAGTCGGGGGTCCGGAGTGCCAAGCCGGTTCTCCGGATCTGGGAGTGGAACCGACTTTACCCTGACAATTTCAAGCCTGCAGCCCGAGGATTTCGCTACATACTACTGTCAGCAGAGCGACACTTTCGGGCAGGGCACTAAGGTGGAGATCAAACGTACGGTGGCTGCA
MEDI8852 VL G95P	ACCGGTGTACATTCAGATATTCAGATGACCCAGAGCCCTTCCAGCCTGTCCGCTTCAGTGGGGGATCGAGTGACCATTACCTGCCGAACCAGCCAGAGCCTGAGCTCCTACACGCACTGGTATCAGCAGAAGCCCGGCAAAGCCCCTAAGCTGCTGATCTACGCCGCTTCTAGTCGGGGGTCCGGAGTGCCAAGCCGGTTCTCCGGATCTGGGAGTGGAACCGACTTTACCCTGACAATTTCAAGCCTGCAGCCCGAGGATTTCGCTACATACTACTGTCAGCAGAGCAGAACTTTCCCCCAGGGCACTAAGGTGGAGATCAAACGTACGGTGGCTGCA
MEDI8852 VH E65P-M117Y	ACCGGTGTACATTCCCAGGTCCAGCTGCAGCAGAGCGGCCCCGGACTGGTCAAGCCTTCACAGACACTGAGCCTGACATGCGCCATTAGCGGAGATAGCGTGAGCTCCTACAATGCCGTGTGGAACTGGATCAGGCAGTCTCCAAGTCGAGGACTGGAGTGGCTGGGACGAACATACTATAGATCCGGGTGGTACAATGACTATGCTCCCTCAGTGAAAAGCCGAATTACTATCAACCCCGATACCTCCAAGAATCAGTTCTCTCTGCAGCTGAACAGTGTGACCCCTGAGGACACAGCCGTGTACTACTGCGCCAGAAGCGGCCATATCACCGTCTTTGGCGTCAATGTGGATGCTTTCGATTACTGGGGGCAGGGGACTATGGTCACCGTGTCAAGC…
FY1 VH WT	ACCGGTGTACATTCCCAGGTACAGCTGCAGGAGTCGGGTCCAGGACTGGTGAAGCCCTCGCAGACCCTCTCACTCACCTGTGCCATCTCCGGGGACAGTGTCTCTAGCAACAATGCTGTTTGGAACTGGATCAGGCAGTCCCCATCGAGAGGCCTTGAGTGGCTGGGAAGGACATACTACAGGTCCAAGTGGTATAATGATTATGCAGAATCTGTGAAAAGTCGAATAACCGTCAATCCAGACACATCCAAGAACCAGTTCTCCCTGCACCTGAAGTCTGTGACTCCCGAGGACACGGCTGTGTTTTACTGTGTACGATCTGGCCACATTACGGTTTTTGGAGTGAATGTTGACGCTTTTGATATGTGGGGCCAAGGGACAATGGTCACCGTCTCTTCA…
FY1 VL WT	ACCGGTGTACATTCAGACATCCAGATGACCCAGTCGCCATCCTCCCTGTCTGCATCTGTAGGAGACAGAGTAACCATCACTTGCCGGACAAGTCAGAGCCTTAGTAGCTATTTACATTGGTATCAGCAGAAACCAGGGAAAGCCCCTAAGCTCCTGATCTATGCTGCATCCAGTTTGCAAAGTGGGGTCCCATCAAGGTTCAGTGGCAGTGGATCTGGGACAGATTTCACTCTCACCATCAGTAGTCTGCAACCTGAAGATTTTGCAACTTACTACTGTCAACAGAGTCGGACGTTCGGCCAAGGGACCAAGGTGGAAATCAAACGTACGGTGGCTGCA
MEDI8852 UCA VH WT	ACCGGTGTACATTCCCAGGTACAGCTGCAGCAGTCAGGTCCGGGACTGGTGAAGCCCTCGCAGACCCTCTCACTCACCTGTGCCATCTCCGGGGACAGTGTCTCTAGCAACAGTGCTGCTTGGAACTGGATCAGGCAGTCCCCATCGAGAGGCCTTGAGTGGCTGGGAAGGACATACTACAGGTCCAAGTGGTATAATGATTATGCAGTATCTGTGAAAAGTCGAATAACCATCAACCCAGACACATCCAAGAACCAGTTCTCCCTGCAGCTGAACTCTGTGACTCCCGAGGACACGGCTGTGTATTACTGTGCAAGAGGTGGCCACATTACGATTTTTGGAGTGAATATTGATGCTTTTGATATCTGGGGCCAAGGGACAATGGTCACCGTCTCTTCA…
MEDI8852 UCA VL WT	ACCGGTGTACATTCAGACATCCAGATGACCCAGTCTCCATCCTCCCTGTCTGCATCTGTAGGAGACAGAGTCACCATCACTTGCCGGGCAAGTCAGAGCATTAGCAGCTATTTAAATTGGTATCAGCAGAAACCAGGGAAAGCCCCTAAGCTCCTGATCTATGCTGCATCCAGTTTGCAAAGTGGGGTCCCATCAAGGTTCAGTGGCAGTGGATCTGGGACAGATTTCACTCTCACCATCAGCAGTCTGCAACCTGAAGATTTTGCAACTTACTACTGTCAACAGAGTCGGACGTTCGGCCAAGGGACCAAGGTGGAAATCAAACGTACGGTGGCTGCA
MEDI8852 UCA VH S44G	ACCGGTGTACATTCCCAGGTACAGCTGCAGCAGTCAGGTCCGGGACTGGTGAAGCCCTCGCAGACCCTCTCACTCACCTGTGCCATCTCCGGGGACAGTGTCTCTAGCAACAGTGCTGCTTGGAACTGGATCAGGCAGTCCCCAGGCAGAGGCCTTGAGTGGCTGGGAAGGACATACTACAGGTCCAAGTGGTATAATGATTATGCAGTATCTGTGAAAAGTCGAATAACCATCAACCCAGACACATCCAAGAACCAGTTCTCCCTGCAGCTGAACTCTGTGACTCCCGAGGACACGGCTGTGTATTACTGTGCAAGAGGTGGCCACATTACGATTTTTGGAGTGAATATTGATGCTTTTGATATCTGGGGCCAAGGGACAATGGTCACCGTCTCTTCA…
MEDI8852 UCA VH T53I	ACCGGTGTACATTCCCAGGTACAGCTGCAGCAGTCAGGTCCGGGACTGGTGAAGCCCTCGCAGACCCTCTCACTCACCTGTGCCATCTCCGGGGACAGTGTCTCTAGCAACAGTGCTGCTTGGAACTGGATCAGGCAGTCCCCATCGAGAGGCCTTGAGTGGCTGGGAAGGATTTACTACAGGTCCAAGTGGTATAATGATTATGCAGTATCTGTGAAAAGTCGAATAACCATCAACCCAGACACATCCAAGAACCAGTTCTCCCTGCAGCTGAACTCTGTGACTCCCGAGGACACGGCTGTGTATTACTGTGCAAGAGGTGGCCACATTACGATTTTTGGAGTGAATATTGATGCTTTTGATATCTGGGGCCAAGGGACAATGGTCACCGTCTCTTCA…
MEDI8852 UCA VH K58S	ACCGGTGTACATTCCCAGGTACAGCTGCAGCAGTCAGGTCCGGGACTGGTGAAGCCCTCGCAGACCCTCTCACTCACCTGTGCCATCTCCGGGGACAGTGTCTCTAGCAACAGTGCTGCTTGGAACTGGATCAGGCAGTCCCCATCGAGAGGCCTTGAGTGGCTGGGAAGGACATACTACAGGTCCAGCTGGTATAATGATTATGCAGTATCTGTGAAAAGTCGAATAACCATCAACCCAGACACATCCAAGAACCAGTTCTCCCTGCAGCTGAACTCTGTGACTCCCGAGGACACGGCTGTGTATTACTGTGCAAGAGGTGGCCACATTACGATTTTTGGAGTGAATATTGATGCTTTTGATATCTGGGGCCAAGGGACAATGGTCACCGTCTCTTCA…
MEDI8852 UCA VH V65P	ACCGGTGTACATTCCCAGGTACAGCTGCAGCAGTCAGGTCCGGGACTGGTGAAGCCCTCGCAGACCCTCTCACTCACCTGTGCCATCTCCGGGGACAGTGTCTCTAGCAACAGTGCTGCTTGGAACTGGATCAGGCAGTCCCCATCGAGAGGCCTTGAGTGGCTGGGAAGGACATACTACAGGTCCAAGTGGTATAATGATTATGCACCCTCTGTGAAAAGTCGAATAACCATCAACCCAGACACATCCAAGAACCAGTTCTCCCTGCAGCTGAACTCTGTGACTCCCGAGGACACGGCTGTGTATTACTGTGCAAGAGGTGGCCACATTACGATTTTTGGAGTGAATATTGATGCTTTTGATATCTGGGGCCAAGGGACAATGGTCACCGTCTCTTCA…
MEDI8852 UCA VH N74S	ACCGGTGTACATTCCCAGGTACAGCTGCAGCAGTCAGGTCCGGGACTGGTGAAGCCCTCGCAGACCCTCTCACTCACCTGTGCCATCTCCGGGGACAGTGTCTCTAGCAACAGTGCTGCTTGGAACTGGATCAGGCAGTCCCCATCGAGAGGCCTTGAGTGGCTGGGAAGGACATACTACAGGTCCAAGTGGTATAATGATTATGCAGTATCTGTGAAAAGTCGAATAACCATCAGCCCAGACACATCCAAGAACCAGTTCTCCCTGCAGCTGAACTCTGTGACTCCCGAGGACACGGCTGTGTATTACTGTGCAAGAGGTGGCCACATTACGATTTTTGGAGTGAATATTGATGCTTTTGATATCTGGGGCCAAGGGACAATGGTCACCGTCTCTTCA…
MEDI8852 UCA VH P75R	ACCGGTGTACATTCCCAGGTACAGCTGCAGCAGTCAGGTCCGGGACTGGTGAAGCCCTCGCAGACCCTCTCACTCACCTGTGCCATCTCCGGGGACAGTGTCTCTAGCAACAGTGCTGCTTGGAACTGGATCAGGCAGTCCCCATCGAGAGGCCTTGAGTGGCTGGGAAGGACATACTACAGGTCCAAGTGGTATAATGATTATGCAGTATCTGTGAAAAGTCGAATAACCATCAACAGAGACACATCCAAGAACCAGTTCTCCCTGCAGCTGAACTCTGTGACTCCCGAGGACACGGCTGTGTATTACTGTGCAAGAGGTGGCCACATTACGATTTTTGGAGTGAATATTGATGCTTTTGATATCTGGGGCCAAGGGACAATGGTCACCGTCTCTTCA…
MEDI8852 UCA VL N34A	ACCGGTGTACATTCAGACATCCAGATGACCCAGTCTCCATCCTCCCTGTCTGCATCTGTAGGAGACAGAGTCACCATCACTTGCCGGGCAAGTCAGAGCATTAGCAGCTATTTAGCTTGGTATCAGCAGAAACCAGGGAAAGCCCCTAAGCTCCTGATCTATGCTGCATCCAGTTTGCAAAGTGGGGTCCCATCAAGGTTCAGTGGCAGTGGATCTGGGACAGATTTCACTCTCACCATCAGCAGTCTGCAACCTGAAGATTTTGCAACTTACTACTGTCAACAGAGTCGGACGTTCGGCCAAGGGACCAAGGTGGAAATCAAACGTACGGTGGCTGCA
MEDI8852 UCA VL G95P	ACCGGTGTACATTCAGACATCCAGATGACCCAGTCTCCATCCTCCCTGTCTGCATCTGTAGGAGACAGAGTCACCATCACTTGCCGGGCAAGTCAGAGCATTAGCAGCTATTTAAATTGGTATCAGCAGAAACCAGGGAAAGCCCCTAAGCTCCTGATCTATGCTGCATCCAGTTTGCAAAGTGGGGTCCCATCAAGGTTCAGTGGCAGTGGATCTGGGACAGATTTCACTCTCACCATCAGCAGTCTGCAACCTGAAGATTTTGCAACTTACTACTGTCAACAGAGTCGGACGTTCCCCCAAGGGACCAAGGTGGAAATCAAACGTACGGTGGCTGCA
MEDI8852 UCA VH K58S-V65P	ACCGGTGTACATTCCCAGGTACAGCTGCAGCAGTCAGGTCCGGGACTGGTGAAGCCCTCGCAGACCCTCTCACTCACCTGTGCCATCTCCGGGGACAGTGTCTCTAGCAACAGTGCTGCTTGGAACTGGATCAGGCAGTCCCCATCGAGAGGCCTTGAGTGGCTGGGAAGGACATACTACAGGTCCAGCTGGTATAATGATTATGCACCCTCTGTGAAAAGTCGAATAACCATCAACCCAGACACATCCAAGAACCAGTTCTCCCTGCAGCTGAACTCTGTGACTCCCGAGGACACGGCTGTGTATTACTGTGCAAGAGGTGGCCACATTACGATTTTTGGAGTGAATATTGATGCTTTTGATATCTGGGGCCAAGGGACAATGGTCACCGTCTCTTCA…
MEDI8852 UCA VH K58S-P75R	ACCGGTGTACATTCCCAGGTACAGCTGCAGCAGTCAGGTCCGGGACTGGTGAAGCCCTCGCAGACCCTCTCACTCACCTGTGCCATCTCCGGGGACAGTGTCTCTAGCAACAGTGCTGCTTGGAACTGGATCAGGCAGTCCCCATCGAGAGGCCTTGAGTGGCTGGGAAGGACATACTACAGGTCCAGCTGGTATAATGATTATGCAGTATCTGTGAAAAGTCGAATAACCATCAACCGGGACACATCCAAGAACCAGTTCTCCCTGCAGCTGAACTCTGTGACTCCCGAGGACACGGCTGTGTATTACTGTGCAAGAGGTGGCCACATTACGATTTTTGGAGTGAATATTGATGCTTTTGATATCTGGGGCCAAGGGACAATGGTCACCGTCTCTTCA…
MEDI8852 UCA VH V65P-P75R	ACCGGTGTACATTCCCAGGTACAGCTGCAGCAGTCAGGTCCGGGACTGGTGAAGCCCTCGCAGACCCTCTCACTCACCTGTGCCATCTCCGGGGACAGTGTCTCTAGCAACAGTGCTGCTTGGAACTGGATCAGGCAGTCCCCATCGAGAGGCCTTGAGTGGCTGGGAAGGACATACTACAGGTCCAAGTGGTATAATGATTATGCACCCTCTGTGAAAAGTCGAATAACCATCAACCGGGACACATCCAAGAACCAGTTCTCCCTGCAGCTGAACTCTGTGACTCCCGAGGACACGGCTGTGTATTACTGTGCAAGAGGTGGCCACATTACGATTTTTGGAGTGAATATTGATGCTTTTGATATCTGGGGCCAAGGGACAATGGTCACCGTCTCTTCA…
MEDI8852 UCA VH K58S-V65P-P75R	ACCGGTGTACATTCCCAGGTACAGCTGCAGCAGTCAGGTCCGGGACTGGTGAAGCCCTCGCAGACCCTCTCACTCACCTGTGCCATCTCCGGGGACAGTGTCTCTAGCAACAGTGCTGCTTGGAACTGGATCAGGCAGTCCCCATCGAGAGGCCTTGAGTGGCTGGGAAGGACATACTACAGGTCCAGCTGGTATAATGATTATGCACCCTCTGTGAAAAGTCGAATAACCATCAACCGGGACACATCCAAGAACCAGTTCTCCCTGCAGCTGAACTCTGTGACTCCCGAGGACACGGCTGTGTATTACTGTGCAAGAGGTGGCCACATTACGATTTTTGGAGTGAATATTGATGCTTTTGATATCTGGGGCCAAGGGACAATGGTCACCGTCTCTTCA…
MEDI8852 UCA VH A34M	ACCGGTGTACATTCCCAGGTACAGCTGCAGCAGTCAGGTCCGGGACTGGTGAAGCCCTCGCAGACCCTCTCACTCACCTGTGCCATCTCCGGGGACAGTGTCTCTAGCAACAGTATGGCTTGGAACTGGATCAGGCAGTCCCCATCGAGAGGCCTTGAGTGGCTGGGAAGGACATACTACAGGTCCAAGTGGTATAATGATTATGCAGTATCTGTGAAAAGTCGAATAACCATCAACCCAGACACATCCAAGAACCAGTTCTCCCTGCAGCTGAACTCTGTGACTCCCGAGGACACGGCTGTGTATTACTGTGCAAGAGGTGGCCACATTACGATTTTTGGAGTGAATATTGATGCTTTTGATATCTGGGGCCAAGGGACAATGGTCACCGTCTCTTCA…
MEDI8852 UCA VH A34Y	ACCGGTGTACATTCCCAGGTACAGCTGCAGCAGTCAGGTCCGGGACTGGTGAAGCCCTCGCAGACCCTCTCACTCACCTGTGCCATCTCCGGGGACAGTGTCTCTAGCAACAGTTACGCTTGGAACTGGATCAGGCAGTCCCCATCGAGAGGCCTTGAGTGGCTGGGAAGGACATACTACAGGTCCAAGTGGTATAATGATTATGCAGTATCTGTGAAAAGTCGAATAACCATCAACCCAGACACATCCAAGAACCAGTTCTCCCTGCAGCTGAACTCTGTGACTCCCGAGGACACGGCTGTGTATTACTGTGCAAGAGGTGGCCACATTACGATTTTTGGAGTGAATATTGATGCTTTTGATATCTGGGGCCAAGGGACAATGGTCACCGTCTCTTCA…
MEDI8852 UCA VH D113G	ACCGGTGTACATTCCCAGGTACAGCTGCAGCAGTCAGGTCCGGGACTGGTGAAGCCCTCGCAGACCCTCTCACTCACCTGTGCCATCTCCGGGGACAGTGTCTCTAGCAACAGTGCTGCTTGGAACTGGATCAGGCAGTCCCCATCGAGAGGCCTTGAGTGGCTGGGAAGGACATACTACAGGTCCAAGTGGTATAATGATTATGCAGTATCTGTGAAAAGTCGAATAACCATCAACCCAGACACATCCAAGAACCAGTTCTCCCTGCAGCTGAACTCTGTGACTCCCGAGGACACGGCTGTGTATTACTGTGCAAGAGGTGGCCACATTACGATTTTTGGAGTGAATATTGGCGCTTTTGATATCTGGGGCCAAGGGACAATGGTCACCGTCTCTTCA…
MEDI8852 UCA VH G102D	ACCGGTGTACATTCCCAGGTACAGCTGCAGCAGTCAGGTCCGGGACTGGTGAAGCCCTCGCAGACCCTCTCACTCACCTGTGCCATCTCCGGGGACAGTGTCTCTAGCAACAGTGCTGCTTGGAACTGGATCAGGCAGTCCCCATCGAGAGGCCTTGAGTGGCTGGGAAGGACATACTACAGGTCCAAGTGGTATAATGATTATGCAGTATCTGTGAAAAGTCGAATAACCATCAACCCAGACACATCCAAGAACCAGTTCTCCCTGCAGCTGAACTCTGTGACTCCCGAGGACACGGCTGTGTATTACTGTGCAAGAGACGGCCACATTACGATTTTTGGAGTGAATATTGATGCTTTTGATATCTGGGGCCAAGGGACAATGGTCACCGTCTCTTCA…
MEDI8852 UCA VH G102E	ACCGGTGTACATTCCCAGGTACAGCTGCAGCAGTCAGGTCCGGGACTGGTGAAGCCCTCGCAGACCCTCTCACTCACCTGTGCCATCTCCGGGGACAGTGTCTCTAGCAACAGTGCTGCTTGGAACTGGATCAGGCAGTCCCCATCGAGAGGCCTTGAGTGGCTGGGAAGGACATACTACAGGTCCAAGTGGTATAATGATTATGCAGTATCTGTGAAAAGTCGAATAACCATCAACCCAGACACATCCAAGAACCAGTTCTCCCTGCAGCTGAACTCTGTGACTCCCGAGGACACGGCTGTGTATTACTGTGCAAGAGAGGGCCACATTACGATTTTTGGAGTGAATATTGATGCTTTTGATATCTGGGGCCAAGGGACAATGGTCACCGTCTCTTCA…
MEDI8852 UCA VH G103P	ACCGGTGTACATTCCCAGGTACAGCTGCAGCAGTCAGGTCCGGGACTGGTGAAGCCCTCGCAGACCCTCTCACTCACCTGTGCCATCTCCGGGGACAGTGTCTCTAGCAACAGTGCTGCTTGGAACTGGATCAGGCAGTCCCCATCGAGAGGCCTTGAGTGGCTGGGAAGGACATACTACAGGTCCAAGTGGTATAATGATTATGCAGTATCTGTGAAAAGTCGAATAACCATCAACCCAGACACATCCAAGAACCAGTTCTCCCTGCAGCTGAACTCTGTGACTCCCGAGGACACGGCTGTGTATTACTGTGCAAGAGGTCCCCACATTACGATTTTTGGAGTGAATATTGATGCTTTTGATATCTGGGGCCAAGGGACAATGGTCACCGTCTCTTCA…
MEDI8852 UCA VH H104R	ACCGGTGTACATTCCCAGGTACAGCTGCAGCAGTCAGGTCCGGGACTGGTGAAGCCCTCGCAGACCCTCTCACTCACCTGTGCCATCTCCGGGGACAGTGTCTCTAGCAACAGTGCTGCTTGGAACTGGATCAGGCAGTCCCCATCGAGAGGCCTTGAGTGGCTGGGAAGGACATACTACAGGTCCAAGTGGTATAATGATTATGCAGTATCTGTGAAAAGTCGAATAACCATCAACCCAGACACATCCAAGAACCAGTTCTCCCTGCAGCTGAACTCTGTGACTCCCGAGGACACGGCTGTGTATTACTGTGCAAGAGGTGGCAGAATTACGATTTTTGGAGTGAATATTGATGCTTTTGATATCTGGGGCCAAGGGACAATGGTCACCGTCTCTTCA…
MEDI8852 UCA VH I24A	ACCGGTGTACATTCCCAGGTACAGCTGCAGCAGTCAGGTCCGGGACTGGTGAAGCCCTCGCAGACCCTCTCACTCACCTGTGCCGCCTCCGGGGACAGTGTCTCTAGCAACAGTGCTGCTTGGAACTGGATCAGGCAGTCCCCATCGAGAGGCCTTGAGTGGCTGGGAAGGACATACTACAGGTCCAAGTGGTATAATGATTATGCAGTATCTGTGAAAAGTCGAATAACCATCAACCCAGACACATCCAAGAACCAGTTCTCCCTGCAGCTGAACTCTGTGACTCCCGAGGACACGGCTGTGTATTACTGTGCAAGAGGTGGCCACATTACGATTTTTGGAGTGAATATTGATGCTTTTGATATCTGGGGCCAAGGGACAATGGTCACCGTCTCTTCA…
MEDI8852 UCA VH I112N	ACCGGTGTACATTCCCAGGTACAGCTGCAGCAGTCAGGTCCGGGACTGGTGAAGCCCTCGCAGACCCTCTCACTCACCTGTGCCATCTCCGGGGACAGTGTCTCTAGCAACAGTGCTGCTTGGAACTGGATCAGGCAGTCCCCATCGAGAGGCCTTGAGTGGCTGGGAAGGACATACTACAGGTCCAAGTGGTATAATGATTATGCAGTATCTGTGAAAAGTCGAATAACCATCAACCCAGACACATCCAAGAACCAGTTCTCCCTGCAGCTGAACTCTGTGACTCCCGAGGACACGGCTGTGTATTACTGTGCAAGAGGTGGCCACATTACGATTTTTGGAGTGAATAACGATGCTTTTGATATCTGGGGCCAAGGGACAATGGTCACCGTCTCTTCA…
MEDI8852 UCA VH N61T	ACCGGTGTACATTCCCAGGTACAGCTGCAGCAGTCAGGTCCGGGACTGGTGAAGCCCTCGCAGACCCTCTCACTCACCTGTGCCATCTCCGGGGACAGTGTCTCTAGCAACAGTGCTGCTTGGAACTGGATCAGGCAGTCCCCATCGAGAGGCCTTGAGTGGCTGGGAAGGACATACTACAGGTCCAAGTGGTATACCGATTATGCAGTATCTGTGAAAAGTCGAATAACCATCAACCCAGACACATCCAAGAACCAGTTCTCCCTGCAGCTGAACTCTGTGACTCCCGAGGACACGGCTGTGTATTACTGTGCAAGAGGTGGCCACATTACGATTTTTGGAGTGAATATTGATGCTTTTGATATCTGGGGCCAAGGGACAATGGTCACCGTCTCTTCA…
MEDI8852 UCA VH N111V	ACCGGTGTACATTCCCAGGTACAGCTGCAGCAGTCAGGTCCGGGACTGGTGAAGCCCTCGCAGACCCTCTCACTCACCTGTGCCATCTCCGGGGACAGTGTCTCTAGCAACAGTGCTGCTTGGAACTGGATCAGGCAGTCCCCATCGAGAGGCCTTGAGTGGCTGGGAAGGACATACTACAGGTCCAAGTGGTATAATGATTATGCAGTATCTGTGAAAAGTCGAATAACCATCAACCCAGACACATCCAAGAACCAGTTCTCCCTGCAGCTGAACTCTGTGACTCCCGAGGACACGGCTGTGTATTACTGTGCAAGAGGTGGCCACATTACGATTTTTGGAGTGGTGATTGATGCTTTTGATATCTGGGGCCAAGGGACAATGGTCACCGTCTCTTCA…
MEDI8852 UCA VH V65D	ACCGGTGTACATTCCCAGGTACAGCTGCAGCAGTCAGGTCCGGGACTGGTGAAGCCCTCGCAGACCCTCTCACTCACCTGTGCCATCTCCGGGGACAGTGTCTCTAGCAACAGTGCTGCTTGGAACTGGATCAGGCAGTCCCCATCGAGAGGCCTTGAGTGGCTGGGAAGGACATACTACAGGTCCAAGTGGTATAATGATTATGCAGACTCTGTGAAAAGTCGAATAACCATCAACCCAGACACATCCAAGAACCAGTTCTCCCTGCAGCTGAACTCTGTGACTCCCGAGGACACGGCTGTGTATTACTGTGCAAGAGGTGGCCACATTACGATTTTTGGAGTGAATATTGATGCTTTTGATATCTGGGGCCAAGGGACAATGGTCACCGTCTCTTCA…
MEDI8852 UCA VH W59G	ACCGGTGTACATTCCCAGGTACAGCTGCAGCAGTCAGGTCCGGGACTGGTGAAGCCCTCGCAGACCCTCTCACTCACCTGTGCCATCTCCGGGGACAGTGTCTCTAGCAACAGTGCTGCTTGGAACTGGATCAGGCAGTCCCCATCGAGAGGCCTTGAGTGGCTGGGAAGGACATACTACAGGTCCAAGGGCTATAATGATTATGCAGTATCTGTGAAAAGTCGAATAACCATCAACCCAGACACATCCAAGAACCAGTTCTCCCTGCAGCTGAACTCTGTGACTCCCGAGGACACGGCTGTGTATTACTGTGCAAGAGGTGGCCACATTACGATTTTTGGAGTGAATATTGATGCTTTTGATATCTGGGGCCAAGGGACAATGGTCACCGTCTCTTCA…
MEDI8852 UCA VL E101D	ACCGGTGTACATTCAGACATCCAGATGACCCAGTCTCCATCCTCCCTGTCTGCATCTGTAGGAGACAGAGTCACCATCACTTGCCGGGCAAGTCAGAGCATTAGCAGCTATTTAAATTGGTATCAGCAGAAACCAGGGAAAGCCCCTAAGCTCCTGATCTATGCTGCATCCAGTTTGCAAAGTGGGGTCCCATCAAGGTTCAGTGGCAGTGGATCTGGGACAGATTTCACTCTCACCATCAGCAGTCTGCAACCTGAAGATTTTGCAACTTACTACTGTCAACAGAGTCGGACGTTCGGCCAAGGGACCAAGGTGGACATCAAACGTACGGTGGCTGCA
MEDI8852 UCA VL Q96P	ACCGGTGTACATTCAGACATCCAGATGACCCAGTCTCCATCCTCCCTGTCTGCATCTGTAGGAGACAGAGTCACCATCACTTGCCGGGCAAGTCAGAGCATTAGCAGCTATTTAAATTGGTATCAGCAGAAACCAGGGAAAGCCCCTAAGCTCCTGATCTATGCTGCATCCAGTTTGCAAAGTGGGGTCCCATCAAGGTTCAGTGGCAGTGGATCTGGGACAGATTTCACTCTCACCATCAGCAGTCTGCAACCTGAAGATTTTGCAACTTACTACTGTCAACAGAGTCGGACGTTCGGCCCCGGGACCAAGGTGGAAATCAAACGTACGGTGGCTGCA
MEDI8852 UCA VL R92W	ACCGGTGTACATTCAGACATCCAGATGACCCAGTCTCCATCCTCCCTGTCTGCATCTGTAGGAGACAGAGTCACCATCACTTGCCGGGCAAGTCAGAGCATTAGCAGCTATTTAAATTGGTATCAGCAGAAACCAGGGAAAGCCCCTAAGCTCCTGATCTATGCTGCATCCAGTTTGCAAAGTGGGGTCCCATCAAGGTTCAGTGGCAGTGGATCTGGGACAGATTTCACTCTCACCATCAGCAGTCTGCAACCTGAAGATTTTGCAACTTACTACTGTCAACAGAGTTGGACGTTCGGCCAAGGGACCAAGGTGGAAATCAAACGTACGGTGGCTGCA
MEDI8852 UCA VL R92Y	ACCGGTGTACATTCAGACATCCAGATGACCCAGTCTCCATCCTCCCTGTCTGCATCTGTAGGAGACAGAGTCACCATCACTTGCCGGGCAAGTCAGAGCATTAGCAGCTATTTAAATTGGTATCAGCAGAAACCAGGGAAAGCCCCTAAGCTCCTGATCTATGCTGCATCCAGTTTGCAAAGTGGGGTCCCATCAAGGTTCAGTGGCAGTGGATCTGGGACAGATTTCACTCTCACCATCAGCAGTCTGCAACCTGAAGATTTTGCAACTTACTACTGTCAACAGAGTTACACGTTCGGCCAAGGGACCAAGGTGGAAATCAAACGTACGGTGGCTGCA
MEDI8852 UCA VL S91G	ACCGGTGTACATTCAGACATCCAGATGACCCAGTCTCCATCCTCCCTGTCTGCATCTGTAGGAGACAGAGTCACCATCACTTGCCGGGCAAGTCAGAGCATTAGCAGCTATTTAAATTGGTATCAGCAGAAACCAGGGAAAGCCCCTAAGCTCCTGATCTATGCTGCATCCAGTTTGCAAAGTGGGGTCCCATCAAGGTTCAGTGGCAGTGGATCTGGGACAGATTTCACTCTCACCATCAGCAGTCTGCAACCTGAAGATTTTGCAACTTACTACTGTCAACAGGGCCGGACGTTCGGCCAAGGGACCAAGGTGGAAATCAAACGTACGGTGGCTGCA
MEDI8852 UCA VL T93S	ACCGGTGTACATTCAGACATCCAGATGACCCAGTCTCCATCCTCCCTGTCTGCATCTGTAGGAGACAGAGTCACCATCACTTGCCGGGCAAGTCAGAGCATTAGCAGCTATTTAAATTGGTATCAGCAGAAACCAGGGAAAGCCCCTAAGCTCCTGATCTATGCTGCATCCAGTTTGCAAAGTGGGGTCCCATCAAGGTTCAGTGGCAGTGGATCTGGGACAGATTTCACTCTCACCATCAGCAGTCTGCAACCTGAAGATTTTGCAACTTACTACTGTCAACAGAGTCGGAGCTTCGGCCAAGGGACCAAGGTGGAAATCAAACGTACGGTGGCTGCA
MEDI8852 UCA VL V100L	ACCGGTGTACATTCAGACATCCAGATGACCCAGTCTCCATCCTCCCTGTCTGCATCTGTAGGAGACAGAGTCACCATCACTTGCCGGGCAAGTCAGAGCATTAGCAGCTATTTAAATTGGTATCAGCAGAAACCAGGGAAAGCCCCTAAGCTCCTGATCTATGCTGCATCCAGTTTGCAAAGTGGGGTCCCATCAAGGTTCAGTGGCAGTGGATCTGGGACAGATTTCACTCTCACCATCAGCAGTCTGCAACCTGAAGATTTTGCAACTTACTACTGTCAACAGAGTCGGACGTTCGGCCAAGGGACCAAGCTGGAAATCAAACGTACGGTGGCTGCA
mAb114 VH WT	ACCGGTGTACATTCCGAGGTGCAGCTGGTGGAGTCTGGGGGAGGTTTAATTCAGCCGGGGGGGTCCCTGAGACTCTCCTGTGCAGCCTCTGGATTCGCCCTCAGAATGTACGACATGCACTGGGTCCGTCAGACAATAGATAAACGTCTCGAGTGGGTCTCAGCTGTGGGTCCTTCTGGTGACACCTACTATGCAGACTCCGTGAAGGGCCGATTCGCCGTCTCCAGAGAGAATGCCAAGAACTCCTTGTCTCTTCAGATGAACAGCCTGACAGCCGGGGACACGGCTATATACTATTGTGTAAGGTCTGACCGAGGAGTGGCTGGCCTTTTTGACAGCTGGGGCCAGGGAATCCTGGTCACCGTCTCTTCAGCGTCGACCAAGGGC
mAb114 VL WT	ACCGGTGTACATTCAGACATCCAGATGACCCAGTCTCCATCATCCCTGTCTGCATCTGTGGGAGACAGAATCACCATCACTTGCCGGGCGAGTCAGGCCTTTGACAATTATGTAGCCTGGTATCAACAGAGACCAGGGAAGGTTCCTAAGCTCCTGATCTCTGCTGCATCCGCTTTGCACGCAGGGGTCCCATCTCGCTTCAGCGGCAGTGGCTCTGGGACACATTTCACTCTCACCATCAGCAGCCTGCAGCCTGAAGATGTTGCAACTTATTACTGTCAAAACTATAACAGTGCCCCGCTCACTTTCGGCGGAGGGACCAAGGTGGAGATCAAACGTACGGTGGCTGCA
mAb114 VH M31S	ACCGGTGTACATTCCGAGGTGCAGCTGGTGGAGTCTGGGGGAGGTTTAATTCAGCCGGGGGGGTCCCTGAGACTCTCCTGTGCAGCCTCTGGATTCGCCCTCAGAAGCTACGACATGCACTGGGTCCGTCAGACAATAGATAAACGTCTCGAGTGGGTCTCAGCTGTGGGTCCTTCTGGTGACACCTACTATGCAGACTCCGTGAAGGGCCGATTCGCCGTCTCCAGAGAGAATGCCAAGAACTCCTTGTCTCTTCAGATGAACAGCCTGACAGCCGGGGACACGGCTATATACTATTGTGTAAGGTCTGACCGAGGAGTGGCTGGCCTTTTTGACAGCTGGGGCCAGGGAATCCTGGTCACCGTCTCTTCAGCGTCGACCAAGGGC
mAb114 VH I41P	ACCGGTGTACATTCCGAGGTGCAGCTGGTGGAGTCTGGGGGAGGTTTAATTCAGCCGGGGGGGTCCCTGAGACTCTCCTGTGCAGCCTCTGGATTCGCCCTCAGAATGTACGACATGCACTGGGTCCGTCAGACACCCGATAAACGTCTCGAGTGGGTCTCAGCTGTGGGTCCTTCTGGTGACACCTACTATGCAGACTCCGTGAAGGGCCGATTCGCCGTCTCCAGAGAGAATGCCAAGAACTCCTTGTCTCTTCAGATGAACAGCCTGACAGCCGGGGACACGGCTATATACTATTGTGTAAGGTCTGACCGAGGAGTGGCTGGCCTTTTTGACAGCTGGGGCCAGGGAATCCTGGTCACCGTCTCTTCAGCGTCGACCAAGGGC
mAb114 VH D42G	ACCGGTGTACATTCCGAGGTGCAGCTGGTGGAGTCTGGGGGAGGTTTAATTCAGCCGGGGGGGTCCCTGAGACTCTCCTGTGCAGCCTCTGGATTCGCCCTCAGAATGTACGACATGCACTGGGTCCGTCAGACAATAGGCAAACGTCTCGAGTGGGTCTCAGCTGTGGGTCCTTCTGGTGACACCTACTATGCAGACTCCGTGAAGGGCCGATTCGCCGTCTCCAGAGAGAATGCCAAGAACTCCTTGTCTCTTCAGATGAACAGCCTGACAGCCGGGGACACGGCTATATACTATTGTGTAAGGTCTGACCGAGGAGTGGCTGGCCTTTTTGACAGCTGGGGCCAGGGAATCCTGGTCACCGTCTCTTCAGCGTCGACCAAGGGC
mAb114 VH A68T	ACCGGTGTACATTCCGAGGTGCAGCTGGTGGAGTCTGGGGGAGGTTTAATTCAGCCGGGGGGGTCCCTGAGACTCTCCTGTGCAGCCTCTGGATTCGCCCTCAGAATGTACGACATGCACTGGGTCCGTCAGACAATAGATAAACGTCTCGAGTGGGTCTCAGCTGTGGGTCCTTCTGGTGACACCTACTATGCAGACTCCGTGAAGGGCCGATTCACCGTCTCCAGAGAGAATGCCAAGAACTCCTTGTCTCTTCAGATGAACAGCCTGACAGCCGGGGACACGGCTATATACTATTGTGTAAGGTCTGACCGAGGAGTGGCTGGCCTTTTTGACAGCTGGGGCCAGGGAATCCTGGTCACCGTCTCTTCAGCGTCGACCAAGGGC
mAb114 VH E72D	ACCGGTGTACATTCCGAGGTGCAGCTGGTGGAGTCTGGGGGAGGTTTAATTCAGCCGGGGGGGTCCCTGAGACTCTCCTGTGCAGCCTCTGGATTCGCCCTCAGAATGTACGACATGCACTGGGTCCGTCAGACAATAGATAAACGTCTCGAGTGGGTCTCAGCTGTGGGTCCTTCTGGTGACACCTACTATGCAGACTCCGTGAAGGGCCGATTCGCCGTCTCCAGAGACAATGCCAAGAACTCCTTGTCTCTTCAGATGAACAGCCTGACAGCCGGGGACACGGCTATATACTATTGTGTAAGGTCTGACCGAGGAGTGGCTGGCCTTTTTGACAGCTGGGGCCAGGGAATCCTGGTCACCGTCTCTTCAGCGTCGACCAAGGGC
mAb114 VH S79Y	ACCGGTGTACATTCCGAGGTGCAGCTGGTGGAGTCTGGGGGAGGTTTAATTCAGCCGGGGGGGTCCCTGAGACTCTCCTGTGCAGCCTCTGGATTCGCCCTCAGAATGTACGACATGCACTGGGTCCGTCAGACAATAGATAAACGTCTCGAGTGGGTCTCAGCTGTGGGTCCTTCTGGTGACACCTACTATGCAGACTCCGTGAAGGGCCGATTCGCCGTCTCCAGAGAGAATGCCAAGAACTCCTTGTACCTTCAGATGAACAGCCTGACAGCCGGGGACACGGCTATATACTATTGTGTAAGGTCTGACCGAGGAGTGGCTGGCCTTTTTGACAGCTGGGGCCAGGGAATCCTGGTCACCGTCTCTTCAGCGTCGACCAAGGGC
mAb114 VH I113T	ACCGGTGTACATTCCGAGGTGCAGCTGGTGGAGTCTGGGGGAGGTTTAATTCAGCCGGGGGGGTCCCTGAGACTCTCCTGTGCAGCCTCTGGATTCGCCCTCAGAATGTACGACATGCACTGGGTCCGTCAGACAATAGATAAACGTCTCGAGTGGGTCTCAGCTGTGGGTCCTTCTGGTGACACCTACTATGCAGACTCCGTGAAGGGCCGATTCGCCGTCTCCAGAGAGAATGCCAAGAACTCCTTGTCTCTTCAGATGAACAGCCTGACAGCCGGGGACACGGCTATATACTATTGTGTAAGGTCTGACCGAGGAGTGGCTGGCCTTTTTGACAGCTGGGGCCAGGGAACCCTGGTCACCGTCTCTTCAGCGTCGACCAAGGGC
mAb114 VL I19V	ACCGGTGTACATTCAGACATCCAGATGACCCAGTCTCCATCATCCCTGTCTGCATCTGTGGGAGACAGAGTGACCATCACTTGCCGGGCGAGTCAGGCCTTTGACAATTATGTAGCCTGGTATCAACAGAGACCAGGGAAGGTTCCTAAGCTCCTGATCTCTGCTGCATCCGCTTTGCACGCAGGGGTCCCATCTCGCTTCAGCGGCAGTGGCTCTGGGACACATTTCACTCTCACCATCAGCAGCCTGCAGCCTGAAGATGTTGCAACTTATTACTGTCAAAACTATAACAGTGCCCCGCTCACTTTCGGCGGAGGGACCAAGGTGGAGATCAAACGTACGGTGGCTGCA
mAb114 VL F29I	ACCGGTGTACATTCAGACATCCAGATGACCCAGTCTCCATCATCCCTGTCTGCATCTGTGGGAGACAGAATCACCATCACTTGCCGGGCGAGTCAGGCCATCGACAATTATGTAGCCTGGTATCAACAGAGACCAGGGAAGGTTCCTAAGCTCCTGATCTCTGCTGCATCCGCTTTGCACGCAGGGGTCCCATCTCGCTTCAGCGGCAGTGGCTCTGGGACACATTTCACTCTCACCATCAGCAGCCTGCAGCCTGAAGATGTTGCAACTTATTACTGTCAAAACTATAACAGTGCCCCGCTCACTTTCGGCGGAGGGACCAAGGTGGAGATCAAACGTACGGTGGCTGCA
mAb114 VL V43A	ACCGGTGTACATTCAGACATCCAGATGACCCAGTCTCCATCATCCCTGTCTGCATCTGTGGGAGACAGAATCACCATCACTTGCCGGGCGAGTCAGGCCTTTGACAATTATGTAGCCTGGTATCAACAGAGACCAGGGAAGGCCCCTAAGCTCCTGATCTCTGCTGCATCCGCTTTGCACGCAGGGGTCCCATCTCGCTTCAGCGGCAGTGGCTCTGGGACACATTTCACTCTCACCATCAGCAGCCTGCAGCCTGAAGATGTTGCAACTTATTACTGTCAAAACTATAACAGTGCCCCGCTCACTTTCGGCGGAGGGACCAAGGTGGAGATCAAACGTACGGTGGCTGCA
mAb114 VL S49Y	ACCGGTGTACATTCAGACATCCAGATGACCCAGTCTCCATCATCCCTGTCTGCATCTGTGGGAGACAGAATCACCATCACTTGCCGGGCGAGTCAGGCCTTTGACAATTATGTAGCCTGGTATCAACAGAGACCAGGGAAGGTTCCTAAGCTCCTGATCTACGCTGCATCCGCTTTGCACGCAGGGGTCCCATCTCGCTTCAGCGGCAGTGGCTCTGGGACACATTTCACTCTCACCATCAGCAGCCTGCAGCCTGAAGATGTTGCAACTTATTACTGTCAAAACTATAACAGTGCCCCGCTCACTTTCGGCGGAGGGACCAAGGTGGAGATCAAACGTACGGTGGCTGCA
mAb114 VL H70D	ACCGGTGTACATTCAGACATCCAGATGACCCAGTCTCCATCATCCCTGTCTGCATCTGTGGGAGACAGAATCACCATCACTTGCCGGGCGAGTCAGGCCTTTGACAATTATGTAGCCTGGTATCAACAGAGACCAGGGAAGGTTCCTAAGCTCCTGATCTCTGCTGCATCCGCTTTGCACGCAGGGGTCCCATCTCGCTTCAGCGGCAGTGGCTCTGGGACAGACTTCACTCTCACCATCAGCAGCCTGCAGCCTGAAGATGTTGCAACTTATTACTGTCAAAACTATAACAGTGCCCCGCTCACTTTCGGCGGAGGGACCAAGGTGGAGATCAAACGTACGGTGGCTGCA
mAb114 VL N90Q	ACCGGTGTACATTCAGACATCCAGATGACCCAGTCTCCATCATCCCTGTCTGCATCTGTGGGAGACAGAATCACCATCACTTGCCGGGCGAGTCAGGCCTTTGACAATTATGTAGCCTGGTATCAACAGAGACCAGGGAAGGTTCCTAAGCTCCTGATCTCTGCTGCATCCGCTTTGCACGCAGGGGTCCCATCTCGCTTCAGCGGCAGTGGCTCTGGGACACATTTCACTCTCACCATCAGCAGCCTGCAGCCTGAAGATGTTGCAACTTATTACTGTCAACAGTATAACAGTGCCCCGCTCACTTTCGGCGGAGGGACCAAGGTGGAGATCAAACGTACGGTGGCTGCA
mAb114 VH A68T-I113T	ACCGGTGTACATTCCGAGGTGCAGCTGGTGGAGTCTGGGGGAGGTTTAATTCAGCCGGGGGGGTCCCTGAGACTCTCCTGTGCAGCCTCTGGATTCGCCCTCAGAATGTACGACATGCACTGGGTCCGTCAGACAATAGATAAACGTCTCGAGTGGGTCTCAGCTGTGGGTCCTTCTGGTGACACCTACTATGCAGACTCCGTGAAGGGCCGATTCACCGTCTCCAGAGAGAATGCCAAGAACTCCTTGTCTCTTCAGATGAACAGCCTGACAGCCGGGGACACGGCTATATACTATTGTGTAAGGTCTGACCGAGGAGTGGCTGGCCTTTTTGACAGCTGGGGCCAGGGAACCCTGGTCACCGTCTCTTCAGCGTCGACCAAGGGC
mAb114 VH A68T-E72D-S79Y-I113T	ACCGGTGTACATTCCGAGGTGCAGCTGGTGGAGTCTGGGGGAGGTTTAATTCAGCCGGGGGGGTCCCTGAGACTCTCCTGTGCAGCCTCTGGATTCGCCCTCAGAATGTACGACATGCACTGGGTCCGTCAGACAATAGATAAACGTCTCGAGTGGGTCTCAGCTGTGGGTCCTTCTGGTGACACCTACTATGCAGACTCCGTGAAGGGCCGATTCACCGTCTCCAGAGACAATGCCAAGAACTCCTTGTACCTTCAGATGAACAGCCTGACAGCCGGGGACACGGCTATATACTATTGTGTAAGGTCTGACCGAGGAGTGGCTGGCCTTTTTGACAGCTGGGGCCAGGGAACCCTGGTCACCGTCTCTTCAGCGTCGACCAAGGGC
mAb114 VH D42G-A68T-S79Y	ACCGGTGTACATTCCGAGGTGCAGCTGGTGGAGTCTGGGGGAGGTTTAATTCAGCCGGGGGGGTCCCTGAGACTCTCCTGTGCAGCCTCTGGATTCGCCCTCAGAATGTACGACATGCACTGGGTCCGTCAGACAATAGGCAAACGTCTCGAGTGGGTCTCAGCTGTGGGTCCTTCTGGTGACACCTACTATGCAGACTCCGTGAAGGGCCGATTCACCGTCTCCAGAGAGAATGCCAAGAACTCCTTGTACCTTCAGATGAACAGCCTGACAGCCGGGGACACGGCTATATACTATTGTGTAAGGTCTGACCGAGGAGTGGCTGGCCTTTTTGACAGCTGGGGCCAGGGAATCCTGGTCACCGTCTCTTCAGCGTCGACCAAGGGC
mAb114 VH I41P-D42G-A68T-S79Y-I113T	ACCGGTGTACATTCCGAGGTGCAGCTGGTGGAGTCTGGGGGAGGTTTAATTCAGCCGGGGGGGTCCCTGAGACTCTCCTGTGCAGCCTCTGGATTCGCCCTCAGAATGTACGACATGCACTGGGTCCGTCAGACACCCGGCAAACGTCTCGAGTGGGTCTCAGCTGTGGGTCCTTCTGGTGACACCTACTATGCAGACTCCGTGAAGGGCCGATTCACCGTCTCCAGAGAGAATGCCAAGAACTCCTTGTACCTTCAGATGAACAGCCTGACAGCCGGGGACACGGCTATATACTATTGTGTAAGGTCTGACCGAGGAGTGGCTGGCCTTTTTGACAGCTGGGGCCAGGGAACCCTGGTCACCGTCTCTTCAGCGTCGACCAAGGGC
mAb114 UCA VH WT	ACCGGTGTACATTCCGAGGTGCAGCTGGTGGAGTCTGGGGGAGGTTTAGTGCAGCCGGGGGGGTCCCTGAGACTCTCCTGTGCAGCCTCTGGATTCACCTTCAGCAGCTACGACATGCACTGGGTCCGTCAGGCCACCGGCAAAGGCCTCGAGTGGGTCTCAGCTATCGGTACCGCCGGTGACACCTACTATCCCGGCTCCGTGAAGGGCCGATTCACCATCTCCAGAGAGAATGCCAAGAACTCCTTGTATCTTCAGATGAACAGCCTGAGAGCCGGGGACACGGCTGTGTACTATTGTGTAAGGTCTGACCGAGGAGTGGCTGGCCTTTTTGACAGCTGGGGCCAGGGAACCCTGGTCACCGTCTCTTCAGCGTCGACCAAGGGC
mAb114 UCA VL WT	ACCGGTGTACATTCAGACATCCAGATGACCCAGTCTCCATCATCCCTGTCTGCATCTGTGGGAGACAGAGTGACCATCACTTGCCGGGCGAGTCAGGGCATCAGCAATTATCTGGCCTGGTATCAACAGAAGCCAGGGAAGGTTCCTAAGCTCCTGATCTACGCTGCATCCACCTTGCAGAGCGGGGTCCCATCTCGCTTCAGCGGCAGTGGCTCTGGGACAGACTTCACTCTCACCATCAGCAGCCTGCAGCCTGAAGATGTTGCAACTTATTACTGTCAAAAGTATAACAGTGCCCCGCTCACTTTCGGCGGAGGGACCAAGGTGGAGATCAAACGTACGGTGGCTGCA
mAb114 UCA VH T41P	ACCGGTGTACATTCCGAGGTGCAGCTGGTGGAGTCTGGGGGAGGTTTAGTGCAGCCGGGGGGGTCCCTGAGACTCTCCTGTGCAGCCTCTGGATTCACCTTCAGCAGCTACGACATGCACTGGGTCCGTCAGGCTCCCGGCAAAGGCCTCGAGTGGGTCTCAGCTATCGGTACCGCCGGTGACACCTACTATCCCGGCTCCGTGAAGGGCCGATTCACCATCTCCAGAGAGAATGCCAAGAACTCCTTGTATCTTCAGATGAACAGCCTGAGAGCCGGGGACACGGCTGTGTACTATTGTGTAAGGTCTGACCGAGGAGTGGCTGGCCTTTTTGACAGCTGGGGCCAGGGAACCCTGGTCACCGTCTCTTCAGCGTCGACCAAGGGC
mAb114 UCA VH A54G	ACCGGTGTACATTCCGAGGTGCAGCTGGTGGAGTCTGGGGGAGGTTTAGTGCAGCCGGGGGGGTCCCTGAGACTCTCCTGTGCAGCCTCTGGATTCACCTTCAGCAGCTACGACATGCACTGGGTCCGTCAGGCCACCGGCAAAGGCCTCGAGTGGGTCTCAGCTATCGGTACCGGCGGTGACACCTACTATCCCGGCTCCGTGAAGGGCCGATTCACCATCTCCAGAGAGAATGCCAAGAACTCCTTGTATCTTCAGATGAACAGCCTGAGAGCCGGGGACACGGCTGTGTACTATTGTGTAAGGTCTGACCGAGGAGTGGCTGGCCTTTTTGACAGCTGGGGCCAGGGAACCCTGGTCACCGTCTCTTCAGCGTCGACCAAGGGC
mAb114 UCA VH P60A	ACCGGTGTACATTCCGAGGTGCAGCTGGTGGAGTCTGGGGGAGGTTTAGTGCAGCCGGGGGGGTCCCTGAGACTCTCCTGTGCAGCCTCTGGATTCACCTTCAGCAGCTACGACATGCACTGGGTCCGTCAGGCCACCGGCAAAGGCCTCGAGTGGGTCTCAGCTATCGGTACCGCCGGTGACACCTACTATGCCGGCTCCGTGAAGGGCCGATTCACCATCTCCAGAGAGAATGCCAAGAACTCCTTGTATCTTCAGATGAACAGCCTGAGAGCCGGGGACACGGCTGTGTACTATTGTGTAAGGTCTGACCGAGGAGTGGCTGGCCTTTTTGACAGCTGGGGCCAGGGAACCCTGGTCACCGTCTCTTCAGCGTCGACCAAGGGC
mAb114 UCA VH G61D	ACCGGTGTACATTCCGAGGTGCAGCTGGTGGAGTCTGGGGGAGGTTTAGTGCAGCCGGGGGGGTCCCTGAGACTCTCCTGTGCAGCCTCTGGATTCACCTTCAGCAGCTACGACATGCACTGGGTCCGTCAGGCCACCGGCAAAGGCCTCGAGTGGGTCTCAGCTATCGGTACCGCCGGTGACACCTACTATCCCGACTCCGTGAAGGGCCGATTCACCATCTCCAGAGAGAATGCCAAGAACTCCTTGTATCTTCAGATGAACAGCCTGAGAGCCGGGGACACGGCTGTGTACTATTGTGTAAGGTCTGACCGAGGAGTGGCTGGCCTTTTTGACAGCTGGGGCCAGGGAACCCTGGTCACCGTCTCTTCAGCGTCGACCAAGGGC
mAb114 UCA VH E72D	ACCGGTGTACATTCCGAGGTGCAGCTGGTGGAGTCTGGGGGAGGTTTAGTGCAGCCGGGGGGGTCCCTGAGACTCTCCTGTGCAGCCTCTGGATTCACCTTCAGCAGCTACGACATGCACTGGGTCCGTCAGGCCACCGGCAAAGGCCTCGAGTGGGTCTCAGCTATCGGTACCGCCGGTGACACCTACTATCCCGGCTCCGTGAAGGGCCGATTCACCATCTCCAGAGACAATGCCAAGAACTCCTTGTATCTTCAGATGAACAGCCTGAGAGCCGGGGACACGGCTGTGTACTATTGTGTAAGGTCTGACCGAGGAGTGGCTGGCCTTTTTGACAGCTGGGGCCAGGGAACCCTGGTCACCGTCTCTTCAGCGTCGACCAAGGGC
mAb114 UCA VH G88E	ACCGGTGTACATTCCGAGGTGCAGCTGGTGGAGTCTGGGGGAGGTTTAGTGCAGCCGGGGGGGTCCCTGAGACTCTCCTGTGCAGCCTCTGGATTCACCTTCAGCAGCTACGACATGCACTGGGTCCGTCAGGCCACCGGCAAAGGCCTCGAGTGGGTCTCAGCTATCGGTACCGCCGGTGACACCTACTATCCCGGCTCCGTGAAGGGCCGATTCACCATCTCCAGAGAGAATGCCAAGAACTCCTTGTATCTTCAGATGAACAGCCTGAGAGCCGAGGACACGGCTGTGTACTATTGTGTAAGGTCTGACCGAGGAGTGGCTGGCCTTTTTGACAGCTGGGGCCAGGGAACCCTGGTCACCGTCTCTTCAGCGTCGACCAAGGGC
mAb114 UCA VH V96A	ACCGGTGTACATTCCGAGGTGCAGCTGGTGGAGTCTGGGGGAGGTTTAGTGCAGCCGGGGGGGTCCCTGAGACTCTCCTGTGCAGCCTCTGGATTCACCTTCAGCAGCTACGACATGCACTGGGTCCGTCAGGCCACCGGCAAAGGCCTCGAGTGGGTCTCAGCTATCGGTACCGCCGGTGACACCTACTATCCCGGCTCCGTGAAGGGCCGATTCACCATCTCCAGAGAGAATGCCAAGAACTCCTTGTATCTTCAGATGAACAGCCTGAGAGCCGGGGACACGGCTGTGTACTATTGTGCCAGGTCTGACCGAGGAGTGGCTGGCCTTTTTGACAGCTGGGGCCAGGGAACCCTGGTCACCGTCTCTTCAGCGTCGACCAAGGGC
mAb114 UCA VL V43A	ACCGGTGTACATTCAGACATCCAGATGACCCAGTCTCCATCATCCCTGTCTGCATCTGTGGGAGACAGAGTGACCATCACTTGCCGGGCGAGTCAGGGCATCAGCAATTATCTGGCCTGGTATCAACAGAAGCCAGGGAAGGCCCCTAAGCTCCTGATCTACGCTGCATCCACCTTGCAGAGCGGGGTCCCATCTCGCTTCAGCGGCAGTGGCTCTGGGACAGACTTCACTCTCACCATCAGCAGCCTGCAGCCTGAAGATGTTGCAACTTATTACTGTCAAAAGTATAACAGTGCCCCGCTCACTTTCGGCGGAGGGACCAAGGTGGAGATCAAACGTACGGTGGCTGCA
mAb114 UCA VL K90Q	ACCGGTGTACATTCAGACATCCAGATGACCCAGTCTCCATCATCCCTGTCTGCATCTGTGGGAGACAGAGTGACCATCACTTGCCGGGCGAGTCAGGGCATCAGCAATTATCTGGCCTGGTATCAACAGAAGCCAGGGAAGGTTCCTAAGCTCCTGATCTACGCTGCATCCACCTTGCAGAGCGGGGTCCCATCTCGCTTCAGCGGCAGTGGCTCTGGGACAGACTTCACTCTCACCATCAGCAGCCTGCAGCCTGAAGATGTTGCAACTTATTACTGTCAACAGTATAACAGTGCCCCGCTCACTTTCGGCGGAGGGACCAAGGTGGAGATCAAACGTACGGTGGCTGCA
mAb114 UCA VH P60A-G61D	ACCGGTGTACATTCCGAGGTGCAGCTGGTGGAGTCTGGGGGAGGTTTAGTGCAGCCGGGGGGGTCCCTGAGACTCTCCTGTGCAGCCTCTGGATTCACCTTCAGCAGCTACGACATGCACTGGGTCCGTCAGGCCACCGGCAAAGGCCTCGAGTGGGTCTCAGCTATCGGTACCGCCGGTGACACCTACTATGCCGACTCCGTGAAGGGCCGATTCACCATCTCCAGAGAGAATGCCAAGAACTCCTTGTATCTTCAGATGAACAGCCTGAGAGCCGGGGACACGGCTGTGTACTATTGTGTAAGGTCTGACCGAGGAGTGGCTGGCCTTTTTGACAGCTGGGGCCAGGGAACCCTGGTCACCGTCTCTTCAGCGTCGACCAAGGGC
mAb114 UCA VH P60A-G61D-G88E-V96A	ACCGGTGTACATTCCGAGGTGCAGCTGGTGGAGTCTGGGGGAGGTTTAGTGCAGCCGGGGGGGTCCCTGAGACTCTCCTGTGCAGCCTCTGGATTCACCTTCAGCAGCTACGACATGCACTGGGTCCGTCAGGCCACCGGCAAAGGCCTCGAGTGGGTCTCAGCTATCGGTACCGCCGGTGACACCTACTATGCCGACTCCGTGAAGGGCCGATTCACCATCTCCAGAGAGAATGCCAAGAACTCCTTGTATCTTCAGATGAACAGCCTGAGAGCCGAGGACACGGCTGTGTACTATTGTGCCAGGTCTGACCGAGGAGTGGCTGGCCTTTTTGACAGCTGGGGCCAGGGAACCCTGGTCACCGTCTCTTCAGCGTCGACCAAGGGC
mAb114 UCA VH T41P-P60A-G61D-E72D-G88E-V96A	ACCGGTGTACATTCCGAAGTACAGCTTGTGGAGTCCGGAGGTGGGCTGGTCCAGCCTGGAGGTTCTTTGCGACTGAGCTGCGCGGCAAGTGGATTCACCTTCAGCTCTTATGACATGCACTGGGTTCGCCAAGCTCCCGGCAAGGGGCTGGAATGGGTGAGCGCCATCGGGACCGCCGGCGACACGTACTACGCAGATTCCGTCAAGGGAAGATTTACTATTAGTAGGGACAATGCCAAAAACTCGCTCTACCTGCAGATGAACTCACTACGGGCCGAGGACACTGCAGTGTATTATTGTGCTAGATCCGATCGTGGCGTGGCTGGCTTATTTGATTCTTGGGGGCAGGGCACACTCGTTACAGTGAGCTCAGCGTCGACCAAGGGC
mAb114-UCA VH D99P	ACCGGTGTACATTCCGAGGTGCAGCTGGTGGAGTCTGGGGGAGGTTTAGTGCAGCCGGGGGGGTCCCTGAGACTCTCCTGTGCAGCCTCTGGATTCACCTTCAGCAGCTACGACATGCACTGGGTCCGTCAGGCCACCGGCAAAGGCCTCGAGTGGGTCTCAGCTATCGGTACCGCCGGTGACACCTACTATCCCGGCTCCGTGAAGGGCCGATTCACCATCTCCAGAGAGAATGCCAAGAACTCCTTGTATCTTCAGATGAACAGCCTGAGAGCCGGGGACACGGCTGTGTACTATTGTGTAAGGTCTCCCCGAGGAGTGGCTGGCCTTTTTGACAGCTGGGGCCAGGGAACCCTGGTCACCGTCTCTTCAGCGTCGACCAAGGGC
mAb114-UCA VH G101A	ACCGGTGTACATTCCGAGGTGCAGCTGGTGGAGTCTGGGGGAGGTTTAGTGCAGCCGGGGGGGTCCCTGAGACTCTCCTGTGCAGCCTCTGGATTCACCTTCAGCAGCTACGACATGCACTGGGTCCGTCAGGCCACCGGCAAAGGCCTCGAGTGGGTCTCAGCTATCGGTACCGCCGGTGACACCTACTATCCCGGCTCCGTGAAGGGCCGATTCACCATCTCCAGAGAGAATGCCAAGAACTCCTTGTATCTTCAGATGAACAGCCTGAGAGCCGGGGACACGGCTGTGTACTATTGTGTAAGGTCTGACCGAGCCGTGGCTGGCCTTTTTGACAGCTGGGGCCAGGGAACCCTGGTCACCGTCTCTTCAGCGTCGACCAAGGGC
mAb114-UCA VH G104A	ACCGGTGTACATTCCGAGGTGCAGCTGGTGGAGTCTGGGGGAGGTTTAGTGCAGCCGGGGGGGTCCCTGAGACTCTCCTGTGCAGCCTCTGGATTCACCTTCAGCAGCTACGACATGCACTGGGTCCGTCAGGCCACCGGCAAAGGCCTCGAGTGGGTCTCAGCTATCGGTACCGCCGGTGACACCTACTATCCCGGCTCCGTGAAGGGCCGATTCACCATCTCCAGAGAGAATGCCAAGAACTCCTTGTATCTTCAGATGAACAGCCTGAGAGCCGGGGACACGGCTGTGTACTATTGTGTAAGGTCTGACCGAGGAGTGGCTGCCCTTTTTGACAGCTGGGGCCAGGGAACCCTGGTCACCGTCTCTTCAGCGTCGACCAAGGGC
mAb114-UCA VH L105Y	ACCGGTGTACATTCCGAGGTGCAGCTGGTGGAGTCTGGGGGAGGTTTAGTGCAGCCGGGGGGGTCCCTGAGACTCTCCTGTGCAGCCTCTGGATTCACCTTCAGCAGCTACGACATGCACTGGGTCCGTCAGGCCACCGGCAAAGGCCTCGAGTGGGTCTCAGCTATCGGTACCGCCGGTGACACCTACTATCCCGGCTCCGTGAAGGGCCGATTCACCATCTCCAGAGAGAATGCCAAGAACTCCTTGTATCTTCAGATGAACAGCCTGAGAGCCGGGGACACGGCTGTGTACTATTGTGTAAGGTCTGACCGAGGAGTGGCTGGCTACTTTGACAGCTGGGGCCAGGGAACCCTGGTCACCGTCTCTTCAGCGTCGACCAAGGGC
mAb114-UCA VH R100I	ACCGGTGTACATTCCGAGGTGCAGCTGGTGGAGTCTGGGGGAGGTTTAGTGCAGCCGGGGGGGTCCCTGAGACTCTCCTGTGCAGCCTCTGGATTCACCTTCAGCAGCTACGACATGCACTGGGTCCGTCAGGCCACCGGCAAAGGCCTCGAGTGGGTCTCAGCTATCGGTACCGCCGGTGACACCTACTATCCCGGCTCCGTGAAGGGCCGATTCACCATCTCCAGAGAGAATGCCAAGAACTCCTTGTATCTTCAGATGAACAGCCTGAGAGCCGGGGACACGGCTGTGTACTATTGTGTAAGGTCTGACATCGGAGTGGCTGGCCTTTTTGACAGCTGGGGCCAGGGAACCCTGGTCACCGTCTCTTCAGCGTCGACCAAGGGC
mAb114-UCA VH R100L	ACCGGTGTACATTCCGAGGTGCAGCTGGTGGAGTCTGGGGGAGGTTTAGTGCAGCCGGGGGGGTCCCTGAGACTCTCCTGTGCAGCCTCTGGATTCACCTTCAGCAGCTACGACATGCACTGGGTCCGTCAGGCCACCGGCAAAGGCCTCGAGTGGGTCTCAGCTATCGGTACCGCCGGTGACACCTACTATCCCGGCTCCGTGAAGGGCCGATTCACCATCTCCAGAGAGAATGCCAAGAACTCCTTGTATCTTCAGATGAACAGCCTGAGAGCCGGGGACACGGCTGTGTACTATTGTGTAAGGTCTGACCTGGGAGTGGCTGGCCTTTTTGACAGCTGGGGCCAGGGAACCCTGGTCACCGTCTCTTCAGCGTCGACCAAGGGC
mAb114-UCA VH S98G	ACCGGTGTACATTCCGAGGTGCAGCTGGTGGAGTCTGGGGGAGGTTTAGTGCAGCCGGGGGGGTCCCTGAGACTCTCCTGTGCAGCCTCTGGATTCACCTTCAGCAGCTACGACATGCACTGGGTCCGTCAGGCCACCGGCAAAGGCCTCGAGTGGGTCTCAGCTATCGGTACCGCCGGTGACACCTACTATCCCGGCTCCGTGAAGGGCCGATTCACCATCTCCAGAGAGAATGCCAAGAACTCCTTGTATCTTCAGATGAACAGCCTGAGAGCCGGGGACACGGCTGTGTACTATTGTGTAAGGGGCGACCGAGGAGTGGCTGGCCTTTTTGACAGCTGGGGCCAGGGAACCCTGGTCACCGTCTCTTCAGCGTCGACCAAGGGC
mAb114-UCA VH S108Y	ACCGGTGTACATTCCGAGGTGCAGCTGGTGGAGTCTGGGGGAGGTTTAGTGCAGCCGGGGGGGTCCCTGAGACTCTCCTGTGCAGCCTCTGGATTCACCTTCAGCAGCTACGACATGCACTGGGTCCGTCAGGCCACCGGCAAAGGCCTCGAGTGGGTCTCAGCTATCGGTACCGCCGGTGACACCTACTATCCCGGCTCCGTGAAGGGCCGATTCACCATCTCCAGAGAGAATGCCAAGAACTCCTTGTATCTTCAGATGAACAGCCTGAGAGCCGGGGACACGGCTGTGTACTATTGTGTAAGGTCTGACCGAGGAGTGGCTGGCCTTTTTGACTACTGGGGCCAGGGAACCCTGGTCACCGTCTCTTCAGCGTCGACCAAGGGC
mAb114-UCA VH V102A	ACCGGTGTACATTCCGAGGTGCAGCTGGTGGAGTCTGGGGGAGGTTTAGTGCAGCCGGGGGGGTCCCTGAGACTCTCCTGTGCAGCCTCTGGATTCACCTTCAGCAGCTACGACATGCACTGGGTCCGTCAGGCCACCGGCAAAGGCCTCGAGTGGGTCTCAGCTATCGGTACCGCCGGTGACACCTACTATCCCGGCTCCGTGAAGGGCCGATTCACCATCTCCAGAGAGAATGCCAAGAACTCCTTGTATCTTCAGATGAACAGCCTGAGAGCCGGGGACACGGCTGTGTACTATTGTGTAAGGTCTGACCGAGGAGCCGCTGGCCTTTTTGACAGCTGGGGCCAGGGAACCCTGGTCACCGTCTCTTCAGCGTCGACCAAGGGC
mAb114-UCA VK A94S	ACCGGTGTACATTCAGACATCCAGATGACCCAGTCTCCATCATCCCTGTCTGCATCTGTGGGAGACAGAGTGACCATCACTTGCCGGGCGAGTCAGGGCATCAGCAATTATCTGGCCTGGTATCAACAGAAGCCAGGGAAGGTTCCTAAGCTCCTGATCTACGCTGCATCCACCTTGCAGAGCGGGGTCCCATCTCGCTTCAGCGGCAGTGGCTCTGGGACAGACTTCACTCTCACCATCAGCAGCCTGCAGCCTGAAGATGTTGCAACTTATTACTGTCAAAAGTATAACAGTAGCCCGCTCACTTTCGGCGGAGGGACCAAGGTGGAGATCAAACGTACGGTGGCTGCA
mAb114-UCA VK P95L	ACCGGTGTACATTCAGACATCCAGATGACCCAGTCTCCATCATCCCTGTCTGCATCTGTGGGAGACAGAGTGACCATCACTTGCCGGGCGAGTCAGGGCATCAGCAATTATCTGGCCTGGTATCAACAGAAGCCAGGGAAGGTTCCTAAGCTCCTGATCTACGCTGCATCCACCTTGCAGAGCGGGGTCCCATCTCGCTTCAGCGGCAGTGGCTCTGGGACAGACTTCACTCTCACCATCAGCAGCCTGCAGCCTGAAGATGTTGCAACTTATTACTGTCAAAAGTATAACAGTGCCCTGCTCACTTTCGGCGGAGGGACCAAGGTGGAGATCAAACGTACGGTGGCTGCA
S309 VH	ACCGGTGTACATTCCCAAGTGCAGCTTGTGCAGAGCGGAGCAGAGGTCAAAAAGCCCGGTGCTTCCGTGAAGGTGAGCTGTAAAGCATCCGGGTACCCATTTACCTCATACGGTATCAGCTGGGTGCGGCAGGCCCCTGGACAGGGATTGGAATGGATGGGCTGGATATCTACTTATAATGGCAACACCAACTATGCCCAGAAGTTCCAAGGGAGGGTCACAATGACGACCGATACATCAACTACCACGGGATACATGGAATTACGTCGACTGCGCTCCGATGACACAGCGGTATATTACTGCGCCAGAGACTATACCAGGGGGGCTTGGTTTGGCGAGTCTCTGATTGGCGGCTTCGACAATTGGGGTCAGGGGACTCTCGTTACAGTTAGTAGTGCG…
S309 VL	ACCGGTGTACATTCAGAAATCGTCCTGACCCAGTCCCCTGGAACACTGAGTCTCAGCCCAGGCGAGCGCGCCACACTAAGCTGTCGAGCTTCCCAAACTGTGTCTTCAACCTCACTTGCCTGGTATCAGCAGAAGCCCGGACAAGCCCCAAGACTGTTAATTTACGGCGCGAGCTCTCGTGCTACCGGGATACCTGATAGGTTTAGTGGGTCGGGTTCCGGAACTGATTTCACGCTGACTATCAGCCGGTTGGAACCCGAGGACTTTGCAGTTTACTATTGCCAGCAGCACGACACATCTCTCACATTCGGTGGCGGGACCAAAGTGGAGATTAAGCGTACGGTGGCTGCA
S309 VH P28T	ACCGGTGTACATTCCCAAGTGCAGCTTGTGCAGAGCGGAGCAGAGGTCAAAAAGCCCGGTGCTTCCGTGAAGGTGAGCTGTAAAGCATCCGGGTACACCTTTACCTCATACGGTATCAGCTGGGTGCGGCAGGCCCCTGGACAGGGATTGGAATGGATGGGCTGGATATCTACTTATAATGGCAACACCAACTATGCCCAGAAGTTCCAAGGGAGGGTCACAATGACGACCGATACATCAACTACCACGGGATACATGGAATTACGTCGACTGCGCTCCGATGACACAGCGGTATATTACTGCGCCAGAGACTATACCAGGGGGGCTTGGTTTGGCGAGTCTCTGATTGGCGGCTTCGACAATTGGGGTCAGGGGACTCTCGTTACAGTTAGTAGTGCG…
S309 VH N55Q	ACCGGTGTACATTCCCAAGTGCAGCTTGTGCAGAGCGGAGCAGAGGTCAAAAAGCCCGGTGCTTCCGTGAAGGTGAGCTGTAAAGCATCCGGGTACCCATTTACCTCATACGGTATCAGCTGGGTGCGGCAGGCCCCTGGACAGGGATTGGAATGGATGGGCTGGATATCTACTTATCAGGGCAACACCAACTATGCCCAGAAGTTCCAAGGGAGGGTCACAATGACGACCGATACATCAACTACCACGGGATACATGGAATTACGTCGACTGCGCTCCGATGACACAGCGGTATATTACTGCGCCAGAGACTATACCAGGGGGGCTTGGTTTGGCGAGTCTCTGATTGGCGGCTTCGACAATTGGGGTCAGGGGACTCTCGTTACAGTTAGTAGTGCG…
S309 VH T77N	ACCGGTGTACATTCCCAAGTGCAGCTTGTGCAGAGCGGAGCAGAGGTCAAAAAGCCCGGTGCTTCCGTGAAGGTGAGCTGTAAAGCATCCGGGTACCCATTTACCTCATACGGTATCAGCTGGGTGCGGCAGGCCCCTGGACAGGGATTGGAATGGATGGGCTGGATATCTACTTATAATGGCAACACCAACTATGCCCAGAAGTTCCAAGGGAGGGTCACAATGACGACCGATACATCAACTAACACGGGATACATGGAATTACGTCGACTGCGCTCCGATGACACAGCGGTATATTACTGCGCCAGAGACTATACCAGGGGGGCTTGGTTTGGCGAGTCTCTGATTGGCGGCTTCGACAATTGGGGTCAGGGGACTCTCGTTACAGTTAGTAGTGCG…
S309 VH G79A	ACCGGTGTACATTCCCAAGTGCAGCTTGTGCAGAGCGGAGCAGAGGTCAAAAAGCCCGGTGCTTCCGTGAAGGTGAGCTGTAAAGCATCCGGGTACCCATTTACCTCATACGGTATCAGCTGGGTGCGGCAGGCCCCTGGACAGGGATTGGAATGGATGGGCTGGATATCTACTTATAATGGCAACACCAACTATGCCCAGAAGTTCCAAGGGAGGGTCACAATGACGACCGATACATCAACTACCACGGCCTACATGGAATTACGTCGACTGCGCTCCGATGACACAGCGGTATATTACTGCGCCAGAGACTATACCAGGGGGGCTTGGTTTGGCGAGTCTCTGATTGGCGGCTTCGACAATTGGGGTCAGGGGACTCTCGTTACAGTTAGTAGTGCG…
S309 VH R84S	ACCGGTGTACATTCCCAAGTGCAGCTTGTGCAGAGCGGAGCAGAGGTCAAAAAGCCCGGTGCTTCCGTGAAGGTGAGCTGTAAAGCATCCGGGTACCCATTTACCTCATACGGTATCAGCTGGGTGCGGCAGGCCCCTGGACAGGGATTGGAATGGATGGGCTGGATATCTACTTATAATGGCAACACCAACTATGCCCAGAAGTTCCAAGGGAGGGTCACAATGACGACCGATACATCAACTACCACGGGATACATGGAATTAAGCCGACTGCGCTCCGATGACACAGCGGTATATTACTGCGCCAGAGACTATACCAGGGGGGCTTGGTTTGGCGAGTCTCTGATTGGCGGCTTCGACAATTGGGGTCAGGGGACTCTCGTTACAGTTAGTAGTGCG…
S309 VH R85S	ACCGGTGTACATTCCCAAGTGCAGCTTGTGCAGAGCGGAGCAGAGGTCAAAAAGCCCGGTGCTTCCGTGAAGGTGAGCTGTAAAGCATCCGGGTACCCATTTACCTCATACGGTATCAGCTGGGTGCGGCAGGCCCCTGGACAGGGATTGGAATGGATGGGCTGGATATCTACTTATAATGGCAACACCAACTATGCCCAGAAGTTCCAAGGGAGGGTCACAATGACGACCGATACATCAACTACCACGGGATACATGGAATTACGTAGCCTGCGCTCCGATGACACAGCGGTATATTACTGCGCCAGAGACTATACCAGGGGGGCTTGGTTTGGCGAGTCTCTGATTGGCGGCTTCGACAATTGGGGTCAGGGGACTCTCGTTACAGTTAGTAGTGCG…
S309 VH R87T	ACCGGTGTACATTCCCAAGTGCAGCTTGTGCAGAGCGGAGCAGAGGTCAAAAAGCCCGGTGCTTCCGTGAAGGTGAGCTGTAAAGCATCCGGGTACCCATTTACCTCATACGGTATCAGCTGGGTGCGGCAGGCCCCTGGACAGGGATTGGAATGGATGGGCTGGATATCTACTTATAATGGCAACACCAACTATGCCCAGAAGTTCCAAGGGAGGGTCACAATGACGACCGATACATCAACTACCACGGGATACATGGAATTACGTCGACTGACCTCCGATGACACAGCGGTATATTACTGCGCCAGAGACTATACCAGGGGGGCTTGGTTTGGCGAGTCTCTGATTGGCGGCTTCGACAATTGGGGTCAGGGGACTCTCGTTACAGTTAGTAGTGCG…
S309 VL T28S	ACCGGTGTACATTCAGAAATCGTCCTGACCCAGTCCCCTGGAACACTGAGTCTCAGCCCAGGCGAGCGCGCCACACTAAGCTGTCGAGCTTCCCAAAGCGTGTCTTCAACCTCACTTGCCTGGTATCAGCAGAAGCCCGGACAAGCCCCAAGACTGTTAATTTACGGCGCGAGCTCTCGTGCTACCGGGATACCTGATAGGTTTAGTGGGTCGGGTTCCGGAACTGATTTCACGCTGACTATCAGCCGGTTGGAACCCGAGGACTTTGCAGTTTACTATTGCCAGCAGCACGACACATCTCTCACATTCGGTGGCGGGACCAAAGTGGAGATTAAGCGTACGGTGGCTGCA
S309 VL T32N	ACCGGTGTACATTCAGAAATCGTCCTGACCCAGTCCCCTGGAACACTGAGTCTCAGCCCAGGCGAGCGCGCCACACTAAGCTGTCGAGCTTCCCAAACTGTGTCTTCAAACTCACTTGCCTGGTATCAGCAGAAGCCCGGACAAGCCCCAAGACTGTTAATTTACGGCGCGAGCTCTCGTGCTACCGGGATACCTGATAGGTTTAGTGGGTCGGGTTCCGGAACTGATTTCACGCTGACTATCAGCCGGTTGGAACCCGAGGACTTTGCAGTTTACTATTGCCAGCAGCACGACACATCTCTCACATTCGGTGGCGGGACCAAAGTGGAGATTAAGCGTACGGTGGCTGCA
S309 VL T32S	ACCGGTGTACATTCAGAAATCGTCCTGACCCAGTCCCCTGGAACACTGAGTCTCAGCCCAGGCGAGCGCGCCACACTAAGCTGTCGAGCTTCCCAAACTGTGTCTTCAAGCTCACTTGCCTGGTATCAGCAGAAGCCCGGACAAGCCCCAAGACTGTTAATTTACGGCGCGAGCTCTCGTGCTACCGGGATACCTGATAGGTTTAGTGGGTCGGGTTCCGGAACTGATTTCACGCTGACTATCAGCCGGTTGGAACCCGAGGACTTTGCAGTTTACTATTGCCAGCAGCACGACACATCTCTCACATTCGGTGGCGGGACCAAAGTGGAGATTAAGCGTACGGTGGCTGCA
S309 VL S95V	ACCGGTGTACATTCAGAAATCGTCCTGACCCAGTCCCCTGGAACACTGAGTCTCAGCCCAGGCGAGCGCGCCACACTAAGCTGTCGAGCTTCCCAAACTGTGTCTTCAACCTCACTTGCCTGGTATCAGCAGAAGCCCGGACAAGCCCCAAGACTGTTAATTTACGGCGCGAGCTCTCGTGCTACCGGGATACCTGATAGGTTTAGTGGGTCGGGTTCCGGAACTGATTTCACGCTGACTATCAGCCGGTTGGAACCCGAGGACTTTGCAGTTTACTATTGCCAGCAGCACGACACAGTGCTCACATTCGGTGGCGGGACCAAAGTGGAGATTAAGCGTACGGTGGCTGCA
S309 VL L96P	ACCGGTGTACATTCAGAAATCGTCCTGACCCAGTCCCCTGGAACACTGAGTCTCAGCCCAGGCGAGCGCGCCACACTAAGCTGTCGAGCTTCCCAAACTGTGTCTTCAACCTCACTTGCCTGGTATCAGCAGAAGCCCGGACAAGCCCCAAGACTGTTAATTTACGGCGCGAGCTCTCGTGCTACCGGGATACCTGATAGGTTTAGTGGGTCGGGTTCCGGAACTGATTTCACGCTGACTATCAGCCGGTTGGAACCCGAGGACTTTGCAGTTTACTATTGCCAGCAGCACGACACATCTCCCACATTCGGTGGCGGGACCAAAGTGGAGATTAAGCGTACGGTGGCTGCA
S309 VH T77N-G79A-R84S	ACCGGTGTACATTCCCAAGTGCAGCTTGTGCAGAGCGGAGCAGAGGTCAAAAAGCCCGGTGCTTCCGTGAAGGTGAGCTGTAAAGCATCCGGGTACCCATTTACCTCATACGGTATCAGCTGGGTGCGGCAGGCCCCTGGACAGGGATTGGAATGGATGGGCTGGATATCTACTTATAATGGCAACACCAACTATGCCCAGAAGTTCCAAGGGAGGGTCACAATGACGACCGATACATCAACTAACACGGCCTACATGGAATTAAGCCGACTGCGCTCCGATGACACAGCGGTATATTACTGCGCCAGAGACTATACCAGGGGGGCTTGGTTTGGCGAGTCTCTGATTGGCGGCTTCGACAATTGGGGTCAGGGGACTCTCGTTACAGTTAGTAGTGCG…
S309 VH T77N-G79A-R84S-R85S	ACCGGTGTACATTCCCAAGTGCAGCTTGTGCAGAGCGGAGCAGAGGTCAAAAAGCCCGGTGCTTCCGTGAAGGTGAGCTGTAAAGCATCCGGGTACCCATTTACCTCATACGGTATCAGCTGGGTGCGGCAGGCCCCTGGACAGGGATTGGAATGGATGGGCTGGATATCTACTTATAATGGCAACACCAACTATGCCCAGAAGTTCCAAGGGAGGGTCACAATGACGACCGATACATCAACTAACACGGCCTACATGGAATTAAGCTCCCTGCGCTCCGATGACACAGCGGTATATTACTGCGCCAGAGACTATACCAGGGGGGCTTGGTTTGGCGAGTCTCTGATTGGCGGCTTCGACAATTGGGGTCAGGGGACTCTCGTTACAGTTAGTAGTGCG…
S309 VH N55Q-G79A	ACCGGTGTACATTCCCAAGTGCAGCTTGTGCAGAGCGGAGCAGAGGTCAAAAAGCCCGGTGCTTCCGTGAAGGTGAGCTGTAAAGCATCCGGGTACCCATTTACCTCATACGGTATCAGCTGGGTGCGGCAGGCCCCTGGACAGGGATTGGAATGGATGGGCTGGATATCTACTTATCAGGGCAACACCAACTATGCCCAGAAGTTCCAAGGGAGGGTCACAATGACGACCGATACATCAACTACCACGGCCTACATGGAATTACGTCGACTGCGCTCCGATGACACAGCGGTATATTACTGCGCCAGAGACTATACCAGGGGGGCTTGGTTTGGCGAGTCTCTGATTGGCGGCTTCGACAATTGGGGTCAGGGGACTCTCGTTACAGTTAGTAGTGCG…
S309 VL T28S-T32N	ACCGGTGTACATTCAGAAATCGTCCTGACCCAGTCCCCTGGAACACTGAGTCTCAGCCCAGGCGAGCGCGCCACACTAAGCTGTCGAGCTTCCCAAAGCGTGTCTTCAAACTCACTTGCCTGGTATCAGCAGAAGCCCGGACAAGCCCCAAGACTGTTAATTTACGGCGCGAGCTCTCGTGCTACCGGGATACCTGATAGGTTTAGTGGGTCGGGTTCCGGAACTGATTTCACGCTGACTATCAGCCGGTTGGAACCCGAGGACTTTGCAGTTTACTATTGCCAGCAGCACGACACATCTCTCACATTCGGTGGCGGGACCAAAGTGGAGATTAAGCGTACGGTGGCTGCA
REGN10987 VH WT	ACCGGTGTACATTCCCAAGTCCAGCTGGTGGAATCAGGTGGCGGCGTCGTGCAGCCTGGAAGGTCCCTGCGGCTGTCCTGCGCCGCCAGTGGCTTCACATTCAGCAACTACGCTATGTATTGGGTGAGACAGGCACCCGGCAAGGGACTGGAGTGGGTTGCCGTGATCTCATACGATGGTTCTAATAAATATTATGCTGATTCTGTCAAAGGACGTTTTACCATTTCCCGCGACAACAGTAAGAATACCCTATACCTCCAAATGAACAGCCTCCGAACTGAGGACACTGCAGTGTATTATTGTGCGAGCGGGTCTGATTACGGGGACTACTTACTTGTATACTGGGGGCAGGGCACATTGGTGACGGTTTCGAGCGCGTCGACCAAGGGC
REGN10987 VL WT	ACCGGTGTACATTCACAGAGCGCCCTTACCCAACCCGCAAGCGTTAGTGGTAGTCCGGGGCAGTCTATCACGATATCATGTACAGGCACCTCCAGCGATGTCGGGGGATACAATTATGTGTCATGGTACCAGCAACACCCAGGTAAAGCTCCTAAGCTGATGATCTATGACGTGTCCAAGAGACCCTCCGGCGTAAGTAATAGGTTTTCTGGCTCGAAGTCTGGAAACACTGCGTCTTTGACAATTAGCGGATTACAGTCAGAAGATGAGGCCGACTATTACTGCAACTCCCTCACAAGCATTTCCACCTGGGTGTTCGGCGGGGGCACTAAACTGACCGTCCTGGGTCAGCCCAAGGCT
REGN10987 VH R16G	ACCGGTGTACATTCCCAAGTCCAGCTGGTGGAATCAGGTGGCGGCGTCGTGCAGCCTGGAGGCTCCCTGCGGCTGTCCTGCGCCGCCAGTGGCTTCACATTCAGCAACTACGCTATGTATTGGGTGAGACAGGCACCCGGCAAGGGACTGGAGTGGGTTGCCGTGATCTCATACGATGGTTCTAATAAATATTATGCTGATTCTGTCAAAGGACGTTTTACCATTTCCCGCGACAACAGTAAGAATACCCTATACCTCCAAATGAACAGCCTCCGAACTGAGGACACTGCAGTGTATTATTGTGCGAGCGGGTCTGATTACGGGGACTACTTACTTGTATACTGGGGGCAGGGCACATTGGTGACGGTTTCGAGCGCGTCGACCAAGGGC
REGN10987 VH S98R	ACCGGTGTACATTCCCAAGTCCAGCTGGTGGAATCAGGTGGCGGCGTCGTGCAGCCTGGAAGGTCCCTGCGGCTGTCCTGCGCCGCCAGTGGCTTCACATTCAGCAACTACGCTATGTATTGGGTGAGACAGGCACCCGGCAAGGGACTGGAGTGGGTTGCCGTGATCTCATACGATGGTTCTAATAAATATTATGCTGATTCTGTCAAAGGACGTTTTACCATTTCCCGCGACAACAGTAAGAATACCCTATACCTCCAAATGAACAGCCTCCGAACTGAGGACACTGCAGTGTATTATTGTGCGAGAGGGTCTGATTACGGGGACTACTTACTTGTATACTGGGGGCAGGGCACATTGGTGACGGTTTCGAGCGCGTCGACCAAGGGC
REGN10987 VH V108D	ACCGGTGTACATTCCCAAGTCCAGCTGGTGGAATCAGGTGGCGGCGTCGTGCAGCCTGGAAGGTCCCTGCGGCTGTCCTGCGCCGCCAGTGGCTTCACATTCAGCAACTACGCTATGTATTGGGTGAGACAGGCACCCGGCAAGGGACTGGAGTGGGTTGCCGTGATCTCATACGATGGTTCTAATAAATATTATGCTGATTCTGTCAAAGGACGTTTTACCATTTCCCGCGACAACAGTAAGAATACCCTATACCTCCAAATGAACAGCCTCCGAACTGAGGACACTGCAGTGTATTATTGTGCGAGCGGGTCTGATTACGGGGACTACTTACTTGACTACTGGGGGCAGGGCACATTGGTGACGGTTTCGAGCGCGTCGACCAAGGGC
REGN10987 VL S82A	ACCGGTGTACATTCACAGAGCGCCCTTACCCAACCCGCAAGCGTTAGTGGTAGTCCGGGGCAGTCTATCACGATATCATGTACAGGCACCTCCAGCGATGTCGGGGGATACAATTATGTGTCATGGTACCAGCAACACCCAGGTAAAGCTCCTAAGCTGATGATCTATGACGTGTCCAAGAGACCCTCCGGCGTAAGTAATAGGTTTTCTGGCTCGAAGTCTGGAAACACTGCGTCTTTGACAATTAGCGGATTACAGGCCGAAGATGAGGCCGACTATTACTGCAACTCCCTCACAAGCATTTCCACCTGGGTGTTCGGCGGGGGCACTAAACTGACCGTCCTGGGTCAGCCCAAGGCT
REGN10987 VL N91C	ACCGGTGTACATTCACAGAGCGCCCTTACCCAACCCGCAAGCGTTAGTGGTAGTCCGGGGCAGTCTATCACGATATCATGTACAGGCACCTCCAGCGATGTCGGGGGATACAATTATGTGTCATGGTACCAGCAACACCCAGGTAAAGCTCCTAAGCTGATGATCTATGACGTGTCCAAGAGACCCTCCGGCGTAAGTAATAGGTTTTCTGGCTCGAAGTCTGGAAACACTGCGTCTTTGACAATTAGCGGATTACAGTCAGAAGATGAGGCCGACTATTACTGCTGCTCCCTCACAAGCATTTCCACCTGGGTGTTCGGCGGGGGCACTAAACTGACCGTCCTGGGTCAGCCCAAGGCT
REGN10987 VL N91S	ACCGGTGTACATTCACAGAGCGCCCTTACCCAACCCGCAAGCGTTAGTGGTAGTCCGGGGCAGTCTATCACGATATCATGTACAGGCACCTCCAGCGATGTCGGGGGATACAATTATGTGTCATGGTACCAGCAACACCCAGGTAAAGCTCCTAAGCTGATGATCTATGACGTGTCCAAGAGACCCTCCGGCGTAAGTAATAGGTTTTCTGGCTCGAAGTCTGGAAACACTGCGTCTTTGACAATTAGCGGATTACAGTCAGAAGATGAGGCCGACTATTACTGCTCCTCCCTCACAAGCATTTCCACCTGGGTGTTCGGCGGGGGCACTAAACTGACCGTCCTGGGTCAGCCCAAGGCT
REGN10987 VL L93Y	ACCGGTGTACATTCACAGAGCGCCCTTACCCAACCCGCAAGCGTTAGTGGTAGTCCGGGGCAGTCTATCACGATATCATGTACAGGCACCTCCAGCGATGTCGGGGGATACAATTATGTGTCATGGTACCAGCAACACCCAGGTAAAGCTCCTAAGCTGATGATCTATGACGTGTCCAAGAGACCCTCCGGCGTAAGTAATAGGTTTTCTGGCTCGAAGTCTGGAAACACTGCGTCTTTGACAATTAGCGGATTACAGTCAGAAGATGAGGCCGACTATTACTGCAACTCCTACACAAGCATTTCCACCTGGGTGTTCGGCGGGGGCACTAAACTGACCGTCCTGGGTCAGCCCAAGGCT
REGN10987 VL I96S	ACCGGTGTACATTCACAGAGCGCCCTTACCCAACCCGCAAGCGTTAGTGGTAGTCCGGGGCAGTCTATCACGATATCATGTACAGGCACCTCCAGCGATGTCGGGGGATACAATTATGTGTCATGGTACCAGCAACACCCAGGTAAAGCTCCTAAGCTGATGATCTATGACGTGTCCAAGAGACCCTCCGGCGTAAGTAATAGGTTTTCTGGCTCGAAGTCTGGAAACACTGCGTCTTTGACAATTAGCGGATTACAGTCAGAAGATGAGGCCGACTATTACTGCAACTCCCTCACAAGCAGCTCCACCTGGGTGTTCGGCGGGGGCACTAAACTGACCGTCCTGGGTCAGCCCAAGGCT
REGN10987 VH R16G-V108D	ACCGGTGTACATTCCCAAGTCCAGCTGGTGGAATCAGGTGGCGGCGTCGTGCAGCCTGGAGGCTCCCTGCGGCTGTCCTGCGCCGCCAGTGGCTTCACATTCAGCAACTACGCTATGTATTGGGTGAGACAGGCACCCGGCAAGGGACTGGAGTGGGTTGCCGTGATCTCATACGATGGTTCTAATAAATATTATGCTGATTCTGTCAAAGGACGTTTTACCATTTCCCGCGACAACAGTAAGAATACCCTATACCTCCAAATGAACAGCCTCCGAACTGAGGACACTGCAGTGTATTATTGTGCGAGCGGGTCTGATTACGGGGACTACTTACTTGACTACTGGGGGCAGGGCACATTGGTGACGGTTTCGAGCGCGTCGACCAAGGGC
REGN10987 VL S82A-N91C-I96S	ACCGGTGTACATTCACAGAGCGCCCTTACCCAACCCGCAAGCGTTAGTGGTAGTCCGGGGCAGTCTATCACGATATCATGTACAGGCACCTCCAGCGATGTCGGGGGATACAATTATGTGTCATGGTACCAGCAACACCCAGGTAAAGCTCCTAAGCTGATGATCTATGACGTGTCCAAGAGACCCTCCGGCGTAAGTAATAGGTTTTCTGGCTCGAAGTCTGGAAACACTGCGTCTTTGACAATTAGCGGATTACAGGCCGAAGATGAGGCCGACTATTACTGCTGCTCCCTCACAAGCTCCAGCACCTGGGTGTTCGGCGGGGGCACTAAACTGACCGTCCTGGGTCAGCCCAAGGCT
C055 VH WT	ACCGGTGTACATTCCGAAGTACAGCTGGTTGAAAGCGGAGGAGGCTTAGTCCAGCCGGGGGGTAGTCTGCGGCTATCCTGCGCGGCCTCAGGCTTTAGCGTAAGCACGAAGTACATGACCTGGGTCCGCCAAGCTCCAGGCAAGGGGCTCGAGTGGGTCTCCGTGCTTTATAGCGGGAGGACTGACTACTATGCCGACTCAGTGAAAGGCCGGTTCACAATCTCTAGAGATTCCAGCAAAAACATACTGTACTTGCAGATGTCTTCGCTCCGAGTTGAGGACACCGGATTCTATTACTGTGCAAGAGATTCCTCTGAGGTGCGTGATCATCCCGGTCACCCTGGGAGGTCTGTGGGCGCTTTTGACATTTGGAGTCAGGGAACAATGGTGACTGTGAGT…
C055 VL WT	ACCGGTGTACATTCACAATCAGCACTGACGCAACCCGCGAGCGTGTCTGGCTCCCCTGGGCAGAGCATAGCCATCAGCTGTACAGGCACTTCTAACGACGTGGGATCGTACACACTGGTATCTTGGTATCAGCAGTACCCGGGAAAAGCCCCAAAGCTGTTGATTTTCGAGGATTCCCAGAGGTCTTCCGGGATTAGTAACAGATTTAGCGGCTCAAAGTCAGGGAATACAGCTAGTTTAACCATCAGTGGTCTTCGGGGGGAAGACGAGGCCGATTATTATTGCTGCTCCTACGCTGGCAGCCACACCTTTGTGTTCGGAGGTGGCACCAAAGTTACTGTCCTCGGTCAGCCCAAGGCT
C143 VH WT	ACCGGTGTACATTCCGAAGTGCAGCTGGTGGAGAGCGGCGGTGGTCTCGTGCAGCCTGGGGGCTCCTTGCGTCTCTCCTGCGCTGCGTCGGGTTTCTCTGTCTCCACAAAATATATGACCTGGGTGCGCCAAGCTCCGGGCAAGGGATTAGAGTGGGTAAGTGTCCTATACAGTGGCGGCTCCGACTACTACGCAGATTCAGTTAAAGGCAGGTTTACCATTAGCAGGGATAATAGTAAGAACGCCCTGTATCTGCAGATGAACTCTCTTAGAGTAGAAGACACGGGGGTCTACTATTGTGCCAGAGATTCATCTGAGGTTCGGGACCACCCAGGGCATCCCGGACGAAGCGTGGGAGCCTTCGACATCTGGGGACAGGGGACAATGGTGACTGTTAGC…
C143 VL WT	ACCGGTGTACATTCACAGAGCGCCCTGACCCAGCCGGCGTCCGTCTCCGGATCCCCTGGCCAGAGTATCACCATTTCATGCACAGGGACTAGTAATGATGTGGGCAGCTACACGCTGGTAAGTTGGTATCAACAATACCCCGGAAAGGCACCAAAGCTCTTAATTTTCGAGGGCACAAAAAGATCTAGCGGCATCTCTAACAGGTTCTCTGGATCAAAGAGCGGCAACACCGCTTCCCTCACTATATCGGGGCTGCAGGGTGAGGACGAAGCTGACTATTATTGTTGCTCTTACGCCGGGGCCTCAACCTTTGTTTTTGGTGGGGGAACTAAACTTACAGTGTTGGGTCAGCCCAAGGCT
C143 VH V29F	ACCGGTGTACATTCCGAAGTGCAGCTGGTGGAGAGCGGCGGTGGTCTCGTGCAGCCTGGGGGCTCCTTGCGTCTCTCCTGCGCTGCGTCGGGTTTCTCTTTCTCCACAAAATATATGACCTGGGTGCGCCAAGCTCCGGGCAAGGGATTAGAGTGGGTAAGTGTCCTATACAGTGGCGGCTCCGACTACTACGCAGATTCAGTTAAAGGCAGGTTTACCATTAGCAGGGATAATAGTAAGAACGCCCTGTATCTGCAGATGAACTCTCTTAGAGTAGAAGACACGGGGGTCTACTATTGTGCCAGAGATTCATCTGAGGTTCGGGACCACCCAGGGCATCCCGGACGAAGCGTGGGAGCCTTCGACATCTGGGGACAGGGGACAATGGTGACTGTTAGC…
C143 VH K32Y	ACCGGTGTACATTCCGAAGTGCAGCTGGTGGAGAGCGGCGGTGGTCTCGTGCAGCCTGGGGGCTCCTTGCGTCTCTCCTGCGCTGCGTCGGGTTTCTCTGTCTCCACATACTATATGACCTGGGTGCGCCAAGCTCCGGGCAAGGGATTAGAGTGGGTAAGTGTCCTATACAGTGGCGGCTCCGACTACTACGCAGATTCAGTTAAAGGCAGGTTTACCATTAGCAGGGATAATAGTAAGAACGCCCTGTATCTGCAGATGAACTCTCTTAGAGTAGAAGACACGGGGGTCTACTATTGTGCCAGAGATTCATCTGAGGTTCGGGACCACCCAGGGCATCCCGGACGAAGCGTGGGAGCCTTCGACATCTGGGGACAGGGGACAATGGTGACTGTTAGC…
C143 VH L51I	ACCGGTGTACATTCCGAAGTGCAGCTGGTGGAGAGCGGCGGTGGTCTCGTGCAGCCTGGGGGCTCCTTGCGTCTCTCCTGCGCTGCGTCGGGTTTCTCTGTCTCCACAAAATATATGACCTGGGTGCGCCAAGCTCCGGGCAAGGGATTAGAGTGGGTAAGTGTCATCTACAGTGGCGGCTCCGACTACTACGCAGATTCAGTTAAAGGCAGGTTTACCATTAGCAGGGATAATAGTAAGAACGCCCTGTATCTGCAGATGAACTCTCTTAGAGTAGAAGACACGGGGGTCTACTATTGTGCCAGAGATTCATCTGAGGTTCGGGACCACCCAGGGCATCCCGGACGAAGCGTGGGAGCCTTCGACATCTGGGGACAGGGGACAATGGTGACTGTTAGC…
C143 VH D57T	ACCGGTGTACATTCCGAAGTGCAGCTGGTGGAGAGCGGCGGTGGTCTCGTGCAGCCTGGGGGCTCCTTGCGTCTCTCCTGCGCTGCGTCGGGTTTCTCTGTCTCCACAAAATATATGACCTGGGTGCGCCAAGCTCCGGGCAAGGGATTAGAGTGGGTAAGTGTCCTATACAGTGGCGGCTCCACCTACTACGCAGATTCAGTTAAAGGCAGGTTTACCATTAGCAGGGATAATAGTAAGAACGCCCTGTATCTGCAGATGAACTCTCTTAGAGTAGAAGACACGGGGGTCTACTATTGTGCCAGAGATTCATCTGAGGTTCGGGACCACCCAGGGCATCCCGGACGAAGCGTGGGAGCCTTCGACATCTGGGGACAGGGGACAATGGTGACTGTTAGC…
C143 VH A77T	ACCGGTGTACATTCCGAAGTGCAGCTGGTGGAGAGCGGCGGTGGTCTCGTGCAGCCTGGGGGCTCCTTGCGTCTCTCCTGCGCTGCGTCGGGTTTCTCTGTCTCCACAAAATATATGACCTGGGTGCGCCAAGCTCCGGGCAAGGGATTAGAGTGGGTAAGTGTCCTATACAGTGGCGGCTCCGACTACTACGCAGATTCAGTTAAAGGCAGGTTTACCATTAGCAGGGATAATAGTAAGAACACCCTGTATCTGCAGATGAACTCTCTTAGAGTAGAAGACACGGGGGTCTACTATTGTGCCAGAGATTCATCTGAGGTTCGGGACCACCCAGGGCATCCCGGACGAAGCGTGGGAGCCTTCGACATCTGGGGACAGGGGACAATGGTGACTGTTAGC…
C143 VH G91A	ACCGGTGTACATTCCGAAGTGCAGCTGGTGGAGAGCGGCGGTGGTCTCGTGCAGCCTGGGGGCTCCTTGCGTCTCTCCTGCGCTGCGTCGGGTTTCTCTGTCTCCACAAAATATATGACCTGGGTGCGCCAAGCTCCGGGCAAGGGATTAGAGTGGGTAAGTGTCCTATACAGTGGCGGCTCCGACTACTACGCAGATTCAGTTAAAGGCAGGTTTACCATTAGCAGGGATAATAGTAAGAACGCCCTGTATCTGCAGATGAACTCTCTTAGAGTAGAAGACACGGCCGTCTACTATTGTGCCAGAGATTCATCTGAGGTTCGGGACCACCCAGGGCATCCCGGACGAAGCGTGGGAGCCTTCGACATCTGGGGACAGGGGACAATGGTGACTGTTAGC…
C143 VL N27S	ACCGGTGTACATTCACAGAGCGCCCTGACCCAGCCGGCGTCCGTCTCCGGATCCCCTGGCCAGAGTATCACCATTTCATGCACAGGGACTAGTAGCGATGTGGGCAGCTACACGCTGGTAAGTTGGTATCAACAATACCCCGGAAAGGCACCAAAGCTCTTAATTTTCGAGGGCACAAAAAGATCTAGCGGCATCTCTAACAGGTTCTCTGGATCAAAGAGCGGCAACACCGCTTCCCTCACTATATCGGGGCTGCAGGGTGAGGACGAAGCTGACTATTATTGTTGCTCTTACGCCGGGGCCTCAACCTTTGTTTTTGGTGGGGGAACTAAACTTACAGTGTTGGGTCAGCCCAAGGCT
C143 VL T33N	ACCGGTGTACATTCACAGAGCGCCCTGACCCAGCCGGCGTCCGTCTCCGGATCCCCTGGCCAGAGTATCACCATTTCATGCACAGGGACTAGTAATGATGTGGGCAGCTACAACCTGGTAAGTTGGTATCAACAATACCCCGGAAAGGCACCAAAGCTCTTAATTTTCGAGGGCACAAAAAGATCTAGCGGCATCTCTAACAGGTTCTCTGGATCAAAGAGCGGCAACACCGCTTCCCTCACTATATCGGGGCTGCAGGGTGAGGACGAAGCTGACTATTATTGTTGCTCTTACGCCGGGGCCTCAACCTTTGTTTTTGGTGGGGGAACTAAACTTACAGTGTTGGGTCAGCCCAAGGCT
C143 VL L34Y	ACCGGTGTACATTCACAGAGCGCCCTGACCCAGCCGGCGTCCGTCTCCGGATCCCCTGGCCAGAGTATCACCATTTCATGCACAGGGACTAGTAATGATGTGGGCAGCTACACGTACGTAAGTTGGTATCAACAATACCCCGGAAAGGCACCAAAGCTCTTAATTTTCGAGGGCACAAAAAGATCTAGCGGCATCTCTAACAGGTTCTCTGGATCAAAGAGCGGCAACACCGCTTCCCTCACTATATCGGGGCTGCAGGGTGAGGACGAAGCTGACTATTATTGTTGCTCTTACGCCGGGGCCTCAACCTTTGTTTTTGGTGGGGGAACTAAACTTACAGTGTTGGGTCAGCCCAAGGCT
C143 VL Y41H	ACCGGTGTACATTCACAGAGCGCCCTGACCCAGCCGGCGTCCGTCTCCGGATCCCCTGGCCAGAGTATCACCATTTCATGCACAGGGACTAGTAATGATGTGGGCAGCTACACGCTGGTAAGTTGGTATCAACAACACCCCGGAAAGGCACCAAAGCTCTTAATTTTCGAGGGCACAAAAAGATCTAGCGGCATCTCTAACAGGTTCTCTGGATCAAAGAGCGGCAACACCGCTTCCCTCACTATATCGGGGCTGCAGGGTGAGGACGAAGCTGACTATTATTGTTGCTCTTACGCCGGGGCCTCAACCTTTGTTTTTGGTGGGGGAACTAAACTTACAGTGTTGGGTCAGCCCAAGGCT
C143 VL G53V	ACCGGTGTACATTCACAGAGCGCCCTGACCCAGCCGGCGTCCGTCTCCGGATCCCCTGGCCAGAGTATCACCATTTCATGCACAGGGACTAGTAATGATGTGGGCAGCTACACGCTGGTAAGTTGGTATCAACAATACCCCGGAAAGGCACCAAAGCTCTTAATTTTCGAGGTGACAAAAAGATCTAGCGGCATCTCTAACAGGTTCTCTGGATCAAAGAGCGGCAACACCGCTTCCCTCACTATATCGGGGCTGCAGGGTGAGGACGAAGCTGACTATTATTGTTGCTCTTACGCCGGGGCCTCAACCTTTGTTTTTGGTGGGGGAACTAAACTTACAGTGTTGGGTCAGCCCAAGGCT
C143 VL S57P	ACCGGTGTACATTCACAGAGCGCCCTGACCCAGCCGGCGTCCGTCTCCGGATCCCCTGGCCAGAGTATCACCATTTCATGCACAGGGACTAGTAATGATGTGGGCAGCTACACGCTGGTAAGTTGGTATCAACAATACCCCGGAAAGGCACCAAAGCTCTTAATTTTCGAGGGCACAAAAAGACCCAGCGGCATCTCTAACAGGTTCTCTGGATCAAAGAGCGGCAACACCGCTTCCCTCACTATATCGGGGCTGCAGGGTGAGGACGAAGCTGACTATTATTGTTGCTCTTACGCCGGGGCCTCAACCTTTGTTTTTGGTGGGGGAACTAAACTTACAGTGTTGGGTCAGCCCAAGGCT
C143 VL G82A	ACCGGTGTACATTCACAGAGCGCCCTGACCCAGCCGGCGTCCGTCTCCGGATCCCCTGGCCAGAGTATCACCATTTCATGCACAGGGACTAGTAATGATGTGGGCAGCTACACGCTGGTAAGTTGGTATCAACAATACCCCGGAAAGGCACCAAAGCTCTTAATTTTCGAGGGCACAAAAAGATCTAGCGGCATCTCTAACAGGTTCTCTGGATCAAAGAGCGGCAACACCGCTTCCCTCACTATATCGGGGCTGCAGGCCGAGGACGAAGCTGACTATTATTGTTGCTCTTACGCCGGGGCCTCAACCTTTGTTTTTGGTGGGGGAACTAAACTTACAGTGTTGGGTCAGCCCAAGGCT
C143 VL A96S	ACCGGTGTACATTCACAGAGCGCCCTGACCCAGCCGGCGTCCGTCTCCGGATCCCCTGGCCAGAGTATCACCATTTCATGCACAGGGACTAGTAATGATGTGGGCAGCTACACGCTGGTAAGTTGGTATCAACAATACCCCGGAAAGGCACCAAAGCTCTTAATTTTCGAGGGCACAAAAAGATCTAGCGGCATCTCTAACAGGTTCTCTGGATCAAAGAGCGGCAACACCGCTTCCCTCACTATATCGGGGCTGCAGGGTGAGGACGAAGCTGACTATTATTGTTGCTCTTACGCCGGGAGCTCAACCTTTGTTTTTGGTGGGGGAACTAAACTTACAGTGTTGGGTCAGCCCAAGGCT
C143 VH L51Y-A77T-G91A	ACCGGTGTACATTCCGAAGTGCAGCTGGTGGAGAGCGGCGGTGGTCTCGTGCAGCCTGGGGGCTCCTTGCGTCTCTCCTGCGCTGCGTCGGGTTTCTCTGTCTCCACAAAATATATGACCTGGGTGCGCCAAGCTCCGGGCAAGGGATTAGAGTGGGTAAGTGTCTACTACAGTGGCGGCTCCGACTACTACGCAGATTCAGTTAAAGGCAGGTTTACCATTAGCAGGGATAATAGTAAGAACACCCTGTATCTGCAGATGAACTCTCTTAGAGTAGAAGACACGGCTGTCTACTATTGTGCCAGAGATTCATCTGAGGTTCGGGACCACCCAGGGCATCCCGGACGAAGCGTGGGAGCCTTCGACATCTGGGGACAGGGGACAATGGTGACTGTTAGC…
C143 VL T33N-G53V	ACCGGTGTACATTCACAGTCAGCATTAACCCAGCCAGCCAGTGTGAGCGGGTCTCCGGGCCAATCTATTACTATAAGTTGTACTGGGACCTCAAATGACGTCGGTAGCTATAACCTTGTATCTTGGTACCAACAGTACCCTGGGAAAGCGCCCAAGCTCCTGATCTTCGAGGTTACAAAGAGATCCAGCGGAATCAGCAACAGGTTTTCGGGTTCTAAATCAGGCAATACGGCTTCCCTCACCATTTCCGGACTGCAGGGCGAAGATGAGGCCGACTACTATTGCTGCTCCTATGCTGGAGCCAGTACATTCGTGTTTGGCGGCGGGACCAAGCTGACAGTGTTGGGTCAGCCCAAGGCT
C143 VL N27S-T33N-L34Y-G53V	ACCGGTGTACATTCACAAAGCGCCTTAACCCAGCCTGCCTCTGTCTCTGGATCCCCAGGGCAGTCCATAACAATTTCCTGTACGGGCACTTCTAGTGACGTGGGATCATACAACTACGTAAGTTGGTATCAGCAATACCCGGGGAAAGCTCCCAAACTCTTGATCTTCGAAGTGACAAAGAGAAGTAGCGGCATTTCAAACAGGTTTTCTGGTAGCAAGTCCGGGAATACCGCTTCGCTGACTATCAGCGGCCTGCAGGGCGAGGACGAGGCCGATTATTACTGCTGCTCATATGCAGGGGCGAGCACCTTCGTTTTTGGAGGCGGTACAAAGCTTACCGTGCTGGGTCAGCCCAAGGCT
C143 VL N27S-T33N-L34Y-Y41H-G53V-S57P-G82A	ACCGGTGTACATTCACAGTCAGCCCTGACTCAACCCGCCTCCGTCTCTGGAAGCCCTGGCCAGAGCATAACGATTTCCTGCACCGGGACATCGTCCGACGTAGGCAGTTACAACTATGTTTCCTGGTATCAACAGCACCCAGGCAAGGCACCCAAATTGCTTATCTTTGAGGTGACAAAGAGACCGAGCGGTATTTCAAATAGGTTTAGTGGAAGCAAATCTGGAAACACTGCTTCTTTAACAATCTCTGGGCTGCAGGCTGAAGACGAGGCCGATTACTACTGCTGTTCATATGCGGGGGCAAGTACCTTCGTGTTCGGCGGCGGTACCAAGCTCACCGTGCTGGGTCAGCCCAAGGCT
C143 VH H105S	ACCGGTGTACATTCCGAAGTGCAGCTGGTGGAGAGCGGCGGTGGTCTCGTGCAGCCTGGGGGCTCCTTGCGTCTCTCCTGCGCTGCGTCGGGTTTCTCTGTCTCCACAAAATATATGACCTGGGTGCGCCAAGCTCCGGGCAAGGGATTAGAGTGGGTAAGTGTCCTATACAGTGGCGGCTCCGACTACTACGCAGATTCAGTTAAAGGCAGGTTTACCATTAGCAGGGATAATAGTAAGAACGCCCTGTATCTGCAGATGAACTCTCTTAGAGTAGAAGACACGGGGGTCTACTATTGTGCCAGAGATTCATCTGAGGTTCGGGACAGCCCAGGGCATCCCGGACGAAGCGTGGGAGCCTTCGACATCTGGGGACAGGGGACAATGGTGACTGTTAGC…
C143 VH H108G	ACCGGTGTACATTCCGAAGTGCAGCTGGTGGAGAGCGGCGGTGGTCTCGTGCAGCCTGGGGGCTCCTTGCGTCTCTCCTGCGCTGCGTCGGGTTTCTCTGTCTCCACAAAATATATGACCTGGGTGCGCCAAGCTCCGGGCAAGGGATTAGAGTGGGTAAGTGTCCTATACAGTGGCGGCTCCGACTACTACGCAGATTCAGTTAAAGGCAGGTTTACCATTAGCAGGGATAATAGTAAGAACGCCCTGTATCTGCAGATGAACTCTCTTAGAGTAGAAGACACGGGGGTCTACTATTGTGCCAGAGATTCATCTGAGGTTCGGGACCACCCAGGGGGCCCCGGACGAAGCGTGGGAGCCTTCGACATCTGGGGACAGGGGACAATGGTGACTGTTAGC…
C143 VH K32N	ACCGGTGTACATTCCGAAGTGCAGCTGGTGGAGAGCGGCGGTGGTCTCGTGCAGCCTGGGGGCTCCTTGCGTCTCTCCTGCGCTGCGTCGGGTTTCTCTGTCTCCACAAACTATATGACCTGGGTGCGCCAAGCTCCGGGCAAGGGATTAGAGTGGGTAAGTGTCCTATACAGTGGCGGCTCCGACTACTACGCAGATTCAGTTAAAGGCAGGTTTACCATTAGCAGGGATAATAGTAAGAACGCCCTGTATCTGCAGATGAACTCTCTTAGAGTAGAAGACACGGGGGTCTACTATTGTGCCAGAGATTCATCTGAGGTTCGGGACCACCCAGGGCATCCCGGACGAAGCGTGGGAGCCTTCGACATCTGGGGACAGGGGACAATGGTGACTGTTAGC…
C143 VH L51I	ACCGGTGTACATTCCGAAGTGCAGCTGGTGGAGAGCGGCGGTGGTCTCGTGCAGCCTGGGGGCTCCTTGCGTCTCTCCTGCGCTGCGTCGGGTTTCTCTGTCTCCACAAAATATATGACCTGGGTGCGCCAAGCTCCGGGCAAGGGATTAGAGTGGGTAAGTGTCATCTACAGTGGCGGCTCCGACTACTACGCAGATTCAGTTAAAGGCAGGTTTACCATTAGCAGGGATAATAGTAAGAACGCCCTGTATCTGCAGATGAACTCTCTTAGAGTAGAAGACACGGGGGTCTACTATTGTGCCAGAGATTCATCTGAGGTTCGGGACCACCCAGGGCATCCCGGACGAAGCGTGGGAGCCTTCGACATCTGGGGACAGGGGACAATGGTGACTGTTAGC…
C143 VH P106G	ACCGGTGTACATTCCGAAGTGCAGCTGGTGGAGAGCGGCGGTGGTCTCGTGCAGCCTGGGGGCTCCTTGCGTCTCTCCTGCGCTGCGTCGGGTTTCTCTGTCTCCACAAAATATATGACCTGGGTGCGCCAAGCTCCGGGCAAGGGATTAGAGTGGGTAAGTGTCCTATACAGTGGCGGCTCCGACTACTACGCAGATTCAGTTAAAGGCAGGTTTACCATTAGCAGGGATAATAGTAAGAACGCCCTGTATCTGCAGATGAACTCTCTTAGAGTAGAAGACACGGGGGTCTACTATTGTGCCAGAGATTCATCTGAGGTTCGGGACCACGGCGGGCATCCCGGACGAAGCGTGGGAGCCTTCGACATCTGGGGACAGGGGACAATGGTGACTGTTAGC…
C143 VH P106S	ACCGGTGTACATTCCGAAGTGCAGCTGGTGGAGAGCGGCGGTGGTCTCGTGCAGCCTGGGGGCTCCTTGCGTCTCTCCTGCGCTGCGTCGGGTTTCTCTGTCTCCACAAAATATATGACCTGGGTGCGCCAAGCTCCGGGCAAGGGATTAGAGTGGGTAAGTGTCCTATACAGTGGCGGCTCCGACTACTACGCAGATTCAGTTAAAGGCAGGTTTACCATTAGCAGGGATAATAGTAAGAACGCCCTGTATCTGCAGATGAACTCTCTTAGAGTAGAAGACACGGGGGTCTACTATTGTGCCAGAGATTCATCTGAGGTTCGGGACCACAGCGGGCATCCCGGACGAAGCGTGGGAGCCTTCGACATCTGGGGACAGGGGACAATGGTGACTGTTAGC…
C143 VL A94D	ACCGGTGTACATTCACAGAGCGCCCTGACCCAGCCGGCGTCCGTCTCCGGATCCCCTGGCCAGAGTATCACCATTTCATGCACAGGGACTAGTAATGATGTGGGCAGCTACACGCTGGTAAGTTGGTATCAACAATACCCCGGAAAGGCACCAAAGCTCTTAATTTTCGAGGGCACAAAAAGATCTAGCGGCATCTCTAACAGGTTCTCTGGATCAAAGAGCGGCAACACCGCTTCCCTCACTATATCGGGGCTGCAGGGTGAGGACGAAGCTGACTATTATTGTTGCTCTTACGACGGGGCCTCAACCTTTGTTTTTGGTGGGGGAACTAAACTTACAGTGTTGGGTCAGCCCAAGGCT
C143 VL C91Q	ACCGGTGTACATTCACAGAGCGCCCTGACCCAGCCGGCGTCCGTCTCCGGATCCCCTGGCCAGAGTATCACCATTTCATGCACAGGGACTAGTAATGATGTGGGCAGCTACACGCTGGTAAGTTGGTATCAACAATACCCCGGAAAGGCACCAAAGCTCTTAATTTTCGAGGGCACAAAAAGATCTAGCGGCATCTCTAACAGGTTCTCTGGATCAAAGAGCGGCAACACCGCTTCCCTCACTATATCGGGGCTGCAGGGTGAGGACGAAGCTGACTATTATTGTCAGTCTTACGCCGGGGCCTCAACCTTTGTTTTTGGTGGGGGAACTAAACTTACAGTGTTGGGTCAGCCCAAGGCT
C143 VL F51Y	ACCGGTGTACATTCACAGAGCGCCCTGACCCAGCCGGCGTCCGTCTCCGGATCCCCTGGCCAGAGTATCACCATTTCATGCACAGGGACTAGTAATGATGTGGGCAGCTACACGCTGGTAAGTTGGTATCAACAATACCCCGGAAAGGCACCAAAGCTCTTAATTTACGAGGGCACAAAAAGATCTAGCGGCATCTCTAACAGGTTCTCTGGATCAAAGAGCGGCAACACCGCTTCCCTCACTATATCGGGGCTGCAGGGTGAGGACGAAGCTGACTATTATTGTTGCTCTTACGCCGGGGCCTCAACCTTTGTTTTTGGTGGGGGAACTAAACTTACAGTGTTGGGTCAGCCCAAGGCT
C143 VL F99L	ACCGGTGTACATTCACAGAGCGCCCTGACCCAGCCGGCGTCCGTCTCCGGATCCCCTGGCCAGAGTATCACCATTTCATGCACAGGGACTAGTAATGATGTGGGCAGCTACACGCTGGTAAGTTGGTATCAACAATACCCCGGAAAGGCACCAAAGCTCTTAATTTTCGAGGGCACAAAAAGATCTAGCGGCATCTCTAACAGGTTCTCTGGATCAAAGAGCGGCAACACCGCTTCCCTCACTATATCGGGGCTGCAGGGTGAGGACGAAGCTGACTATTATTGTTGCTCTTACGCCGGGGCCTCAACCCTGGTTTTTGGTGGGGGAACTAAACTTACAGTGTTGGGTCAGCCCAAGGCT
C143 VL F99W	ACCGGTGTACATTCACAGAGCGCCCTGACCCAGCCGGCGTCCGTCTCCGGATCCCCTGGCCAGAGTATCACCATTTCATGCACAGGGACTAGTAATGATGTGGGCAGCTACACGCTGGTAAGTTGGTATCAACAATACCCCGGAAAGGCACCAAAGCTCTTAATTTTCGAGGGCACAAAAAGATCTAGCGGCATCTCTAACAGGTTCTCTGGATCAAAGAGCGGCAACACCGCTTCCCTCACTATATCGGGGCTGCAGGGTGAGGACGAAGCTGACTATTATTGTTGCTCTTACGCCGGGGCCTCAACCTGGGTTTTTGGTGGGGGAACTAAACTTACAGTGTTGGGTCAGCCCAAGGCT
C143 VL G30V	ACCGGTGTACATTCACAGAGCGCCCTGACCCAGCCGGCGTCCGTCTCCGGATCCCCTGGCCAGAGTATCACCATTTCATGCACAGGGACTAGTAATGATGTGGTGAGCTACACGCTGGTAAGTTGGTATCAACAATACCCCGGAAAGGCACCAAAGCTCTTAATTTTCGAGGGCACAAAAAGATCTAGCGGCATCTCTAACAGGTTCTCTGGATCAAAGAGCGGCAACACCGCTTCCCTCACTATATCGGGGCTGCAGGGTGAGGACGAAGCTGACTATTATTGTTGCTCTTACGCCGGGGCCTCAACCTTTGTTTTTGGTGGGGGAACTAAACTTACAGTGTTGGGTCAGCCCAAGGCT
C143 VL I60V	ACCGGTGTACATTCACAGAGCGCCCTGACCCAGCCGGCGTCCGTCTCCGGATCCCCTGGCCAGAGTATCACCATTTCATGCACAGGGACTAGTAATGATGTGGGCAGCTACACGCTGGTAAGTTGGTATCAACAATACCCCGGAAAGGCACCAAAGCTCTTAATTTTCGAGGGCACAAAAAGATCTAGCGGCGTGTCTAACAGGTTCTCTGGATCAAAGAGCGGCAACACCGCTTCCCTCACTATATCGGGGCTGCAGGGTGAGGACGAAGCTGACTATTATTGTTGCTCTTACGCCGGGGCCTCAACCTTTGTTTTTGGTGGGGGAACTAAACTTACAGTGTTGGGTCAGCCCAAGGCT
C143 VL L49M	ACCGGTGTACATTCACAGAGCGCCCTGACCCAGCCGGCGTCCGTCTCCGGATCCCCTGGCCAGAGTATCACCATTTCATGCACAGGGACTAGTAATGATGTGGGCAGCTACACGCTGGTAAGTTGGTATCAACAATACCCCGGAAAGGCACCAAAGCTCATGATTTTCGAGGGCACAAAAAGATCTAGCGGCATCTCTAACAGGTTCTCTGGATCAAAGAGCGGCAACACCGCTTCCCTCACTATATCGGGGCTGCAGGGTGAGGACGAAGCTGACTATTATTGTTGCTCTTACGCCGGGGCCTCAACCTTTGTTTTTGGTGGGGGAACTAAACTTACAGTGTTGGGTCAGCCCAAGGCT
C143 VL N62D	ACCGGTGTACATTCACAGAGCGCCCTGACCCAGCCGGCGTCCGTCTCCGGATCCCCTGGCCAGAGTATCACCATTTCATGCACAGGGACTAGTAATGATGTGGGCAGCTACACGCTGGTAAGTTGGTATCAACAATACCCCGGAAAGGCACCAAAGCTCTTAATTTTCGAGGGCACAAAAAGATCTAGCGGCATCTCTGACAGGTTCTCTGGATCAAAGAGCGGCAACACCGCTTCCCTCACTATATCGGGGCTGCAGGGTGAGGACGAAGCTGACTATTATTGTTGCTCTTACGCCGGGGCCTCAACCTTTGTTTTTGGTGGGGGAACTAAACTTACAGTGTTGGGTCAGCCCAAGGCT
C143 VL V29S	ACCGGTGTACATTCACAGAGCGCCCTGACCCAGCCGGCGTCCGTCTCCGGATCCCCTGGCCAGAGTATCACCATTTCATGCACAGGGACTAGTAATGATAGCGGCAGCTACACGCTGGTAAGTTGGTATCAACAATACCCCGGAAAGGCACCAAAGCTCTTAATTTTCGAGGGCACAAAAAGATCTAGCGGCATCTCTAACAGGTTCTCTGGATCAAAGAGCGGCAACACCGCTTCCCTCACTATATCGGGGCTGCAGGGTGAGGACGAAGCTGACTATTATTGTTGCTCTTACGCCGGGGCCTCAACCTTTGTTTTTGGTGGGGGAACTAAACTTACAGTGTTGGGTCAGCCCAAGGCT
C143 VL Y41K	ACCGGTGTACATTCACAGAGCGCCCTGACCCAGCCGGCGTCCGTCTCCGGATCCCCTGGCCAGAGTATCACCATTTCATGCACAGGGACTAGTAATGATGTGGGCAGCTACACGCTGGTAAGTTGGTATCAACAAAAGCCCGGAAAGGCACCAAAGCTCTTAATTTTCGAGGGCACAAAAAGATCTAGCGGCATCTCTAACAGGTTCTCTGGATCAAAGAGCGGCAACACCGCTTCCCTCACTATATCGGGGCTGCAGGGTGAGGACGAAGCTGACTATTATTGTTGCTCTTACGCCGGGGCCTCAACCTTTGTTTTTGGTGGGGGAACTAAACTTACAGTGTTGGGTCAGCCCAAGGCT
Elotuzumab VH	ACCGGTGTACATTCCGAAGTGCAGCTGGTGGAATCGGGGGGGGGACTGGTGCAACCTGGCGGCTCTTTGCGGTTAAGTTGCGCAGCCTCTGGTTTCGACTTCAGTAGGTACTGGATGTCCTGGGTTCGACAGGCTCCGGGGAAAGGACTGGAGTGGATCGGAGAGATAAATCCCGACTCATCCACAATTAATTATGCTCCAAGCCTGAAGGATAAATTTATTATCTCTCGCGACAACGCGAAGAATAGCCTCTACCTTCAGATGAACAGCCTCAGAGCCGAGGATACGGCCGTCTATTACTGTGCACGTCCCGATGGTAACTATTGGTACTTTGACGTGTGGGGCCAGGGCACCCTAGTCACTGTATCCTCAGCGTCGACCAAGGGC
Elotuzumab VL	ACCGGTGTACATTCAGATATCCAAATGACGCAGTCCCCCAGCTCTCTCAGCGCCTCAGTAGGCGACCGGGTGACCATTACATGCAAAGCCTCACAGGACGTGGGCATCGCTGTTGCTTGGTACCAGCAAAAACCCGGTAAGGTGCCAAAGCTTCTGATTTACTGGGCGAGTACCAGGCACACCGGGGTCCCAGATAGATTCTCCGGTAGTGGAAGCGGCACTGACTTCACACTGACTATCTCCTCTTTGCAGCCTGAAGATGTCGCAACTTATTACTGTCAGCAGTATTCGTCTTACCCTTATACCTTTGGACAGGGGACAAAGGTGGAGATAAAACGCACAGTTCGTACGGTGGCTGCA
Ixekizumab VH	ACCGGTGTACATTCCCAGGTCCAGCTGGTGCAATCTGGTGCGGAGGTGAAAAAGCCAGGCAGTAGCGTGAAAGTAAGTTGTAAGGCCTCGGGCTACTCCTTCACTGATTATCATATTCACTGGGTGCGACAGGCACCCGGTCAGGGATTGGAGTGGATGGGGGTCATCAATCCTATGTACGGGACAACCGATTACAACCAGAGGTTCAAGGGGAGAGTGACTATAACGGCTGACGAATCCACATCAACTGCTTATATGGAACTGTCAAGCCTCCGCAGCGAGGACACAGCCGTTTATTATTGCGCCCGGTACGACTACTTTACCGGCACAGGAGTCTACTGGGGCCAAGGAACCCTTGTGACCGTTTCCTCTGCGTCGACCAAGGGC
Ixekizumab VL	ACCGGTGTACATTCAGATATTGTCATGACCCAGACCCCTTTATCGCTGTCCGTGACACCTGGTCAACCCGCCAGCATATCCTGTAGGAGTTCTAGATCACTTGTTCACTCAAGGGGGAACACATATCTCCATTGGTACCTGCAGAAACCAGGACAGAGCCCACAACTGCTAATCTATAAGGTGAGTAATCGCTTCATTGGCGTCCCGGACCGATTCTCTGGGTCTGGGAGCGGCACCGATTTCACGTTGAAGATCTCCCGTGTGGAAGCTGAGGACGTTGGAGTATACTACTGCTCCCAGAGCACCCACCTGCCCTTTACTTTTGGCCAGGGTACAAAGCTCGAGATCAAACGGACTGTGCGTACGGTGGCTGCA
