# Supplementary material for: Efficient evolution of human antibodies from general protein language models
Source: Nat Biotechnol. 2023 Apr 24;42(2):275–83. doi: 10.1038/s41587-023-01763-2 (PMC10869273; doi:10.1038/s41587-023-01763-2)
Supplement: Supplementary file 9 — Relevant code and scripts described in this paper. [file 41587_2023_1763_MOESM9_ESM.zip]

Archive with 44 entries (42 files):
- efficient-evolution-master/
- efficient-evolution-master/.gitignore
- efficient-evolution-master/LICENSE
- efficient-evolution-master/README.md
- efficient-evolution-master/bin/
- efficient-evolution-master/bin/amis.py
- efficient-evolution-master/bin/c143.py
- efficient-evolution-master/bin/dms.py
- efficient-evolution-master/bin/dms.sh
- efficient-evolution-master/bin/dms_esm.py
- efficient-evolution-master/bin/eval_ablang.py
- efficient-evolution-master/bin/eval_models.sh
- efficient-evolution-master/bin/eval_sapiens.py
- efficient-evolution-master/bin/fb_model.py
- efficient-evolution-master/bin/grep_esm1v.sh
- efficient-evolution-master/bin/mab114.py
- efficient-evolution-master/bin/mab114_uca.py
- efficient-evolution-master/bin/make_fasta.sh
- efficient-evolution-master/bin/medi8852.py
- efficient-evolution-master/bin/medi_uca.py
- efficient-evolution-master/bin/msa_imgt_vdj.py
- efficient-evolution-master/bin/msa_seqs.py
- efficient-evolution-master/bin/originality.py
- efficient-evolution-master/bin/parse_abysis.py
- efficient-evolution-master/bin/parse_imgt.py
- efficient-evolution-master/bin/parse_markin.py
- efficient-evolution-master/bin/plot_dms_alpha_sweep.py
- efficient-evolution-master/bin/plot_dms_continuous.py
- efficient-evolution-master/bin/plot_dms_esm_scatter.py
- efficient-evolution-master/bin/plot_enrichments.py
- efficient-evolution-master/bin/plot_ic50_kd.py
- efficient-evolution-master/bin/plot_neutralization.py
- efficient-evolution-master/bin/plot_octet.py
- efficient-evolution-master/bin/plot_polyspecificity.py
- efficient-evolution-master/bin/plot_rounds.py
- efficient-evolution-master/bin/predict_esm.py
- efficient-evolution-master/bin/recommend.py
- efficient-evolution-master/bin/regn10987.py
- efficient-evolution-master/bin/s309.py
- efficient-evolution-master/bin/therapeutic_antibodies.py
- efficient-evolution-master/bin/uniref_similarity.py
- efficient-evolution-master/bin/uniref_similarity.sh
- efficient-evolution-master/bin/utils.py
- efficient-evolution-master/bin/xml_to_fasta.py
