# Supplementary material for: Efficient evolution of human antibodies from general protein language models
Source: Nat Biotechnol. 2023 Apr 24;42(2):275–83. doi: 10.1038/s41587-023-01763-2 (PMC10869273; doi:10.1038/s41587-023-01763-2)
Supplement: Supplementary file 9 — Relevant code and scripts described in this paper. [file 41587_2023_1763_MOESM9_ESM.zip › efficient-evolution-master/bin/dms.sh]

mkdir -p target/log
mkdir -p figures/esm_scatter

# DMS with ESM vote at different stringency cutoffs.
python bin/dms.py > target/log/dms.log
alphas=( 0 0.1 0.2 0.5 0.7 0.9 )
for alpha in ${alphas[@]}
do
    python bin/dms.py --alpha $alpha > target/log/dms_alpha"$alpha".log
done

# Plot stringency experiments.
python bin/plot_dms_alpha_sweep.py

# Compute ESM values for DMS experiments.
python bin/dms_esm.py

# Scatter plots.
python bin/plot_dms_esm_scatter.py

# Compare to Livesey and Marsh across DMS experiments.
python bin/plot_dms_continuous.py
