# Supplementary material for: Efficient evolution of human antibodies from general protein language models
Source: Nat Biotechnol. 2023 Apr 24;42(2):275–83. doi: 10.1038/s41587-023-01763-2 (PMC10869273; doi:10.1038/s41587-023-01763-2)
Supplement: Supplementary file 9 — Relevant code and scripts described in this paper. [file 41587_2023_1763_MOESM9_ESM.zip › efficient-evolution-master/bin/eval_models.sh]

declare -a models=( "esm1b" "esm1v1" "esm1v2" "esm1v3" "esm1v4" "esm1v5" )

for model in "${models[@]}"
do
    echo $model
    python bin/$1.py --model-name $model > reconstruct_$model.log
done

bash bin/grep_esm1v.sh .
