# Supplementary material for: Efficient evolution of human antibodies from general protein language models
Source: Nat Biotechnol. 2023 Apr 24;42(2):275–83. doi: 10.1038/s41587-023-01763-2 (PMC10869273; doi:10.1038/s41587-023-01763-2)
Supplement: Supplementary file 9 — Relevant code and scripts described in this paper. [file 41587_2023_1763_MOESM9_ESM.zip › efficient-evolution-master/bin/grep_esm1v.sh]

grep -h -P "VH mut" $1/reconstruct_* | \
    cut -f2- -d':' | \
    sed 's/,/\n/g' | \
    sed 's/ //g' | \
    sort | \
    uniq -c | \
    sort -k1,1nr
grep -h -P "VH mut" $1/reconstruct_* | \
    cut -f2- -d':'

grep -h -P "VL mut|VK mut" $1/reconstruct_* | \
    cut -f2- -d':' | \
    sed 's/,/\n/g' | \
    sed 's/ //g' | \
    sort | \
    uniq -c | \
    sort -k1,1nr
grep -h -P "VL mut|VK mut" $1/reconstruct_* | \
    cut -f2- -d':' 
