# Supplementary material for: Efficient evolution of human antibodies from general protein language models
Source: Nat Biotechnol. 2023 Apr 24;42(2):275–83. doi: 10.1038/s41587-023-01763-2 (PMC10869273; doi:10.1038/s41587-023-01763-2)
Supplement: Supplementary file 9 — Relevant code and scripts described in this paper. [file 41587_2023_1763_MOESM9_ESM.zip › efficient-evolution-master/bin/plot_dms_alpha_sweep.py]

import matplotlib.pyplot as plt
import numpy as np
import pandas as pd
import seaborn as sns


def load_dms_lm(fname):
    data = []
    with open(fname) as f:
        for line in f:
            fields = line.rstrip().split()
            if fields[3] == 'nan':
                continue
            mut_str = ' '.join(fields[:3])
            fitness = float(fields[3])
            n_models = int(fields[4])
            namespace = fields[5]
            dms_name = fields[6]
            data.append([
                namespace,
                dms_name,
                mut_str,
                n_models,
                fitness,
            ])

    return pd.DataFrame(data, columns=[
        'namespace',
        'dms_name',
        'mut_str',
        'n_models',
        'fitness',
    ])


def pct_norm(array, fitness_min, fitness_max):
    return (array - fitness_min) / (fitness_max - fitness_min)


if __name__ == '__main__':
    settings = [
        [ 'dms_adrb2', 'DMS_0.625', 2.8 ],
        [ 'dms_bla', 'DMS_amp_2500_(b)', 0.01, ],
        [ 'dms_env', 'DMS', 0.1 ],
        [ 'dms_ha_h1', 'DMS', 0.1 ],
        [ 'dms_ha_h3', 'DMS', 0.1 ],
        [ 'dms_infa', 'DMS_min', 0.98 ],
        [ 'dms_mapk1', 'DMS_SCH', 2.5 ],
        [ 'dms_p53', 'DMS_null_etoposide', 1. ],
        [ 'dms_pafa', 'DMS_kcat_km', 2300000. ],
    ]

    data, topline_data = [], []

    for alpha in [ 0, 0.1, 0.2, 0.5, 0.7, 0.9,]:
    
        dms_lm_fname = f'target/log/dms_alpha{alpha}.log'
        df_lm = load_dms_lm(dms_lm_fname)
    
        for namespace, dms_name, cutoff in settings:
            fname = f'data/dms/{namespace}.csv'
            with open(fname):
                df_dms = pd.read_csv(fname, delimiter=',')
            fitness_finite = df_dms[dms_name][np.isfinite(df_dms[dms_name])]
            fitness_max = max(fitness_finite)
            fitness_99pct = np.percentile(fitness_finite, 99)
            fitness_min = min(fitness_finite)

            df_setting = df_lm[
                (df_lm['namespace'] == namespace) &
                (df_lm['dms_name'] == dms_name)
            ]
            
            n_positive = len(df_setting[
                (df_setting['fitness'] > cutoff)
            ])
            n_total = len(df_setting)
            if n_total == 0:
                continue
            lm_guided_pct = n_positive / n_total * 100.
            if alpha == 0.5 and namespace == 'dms_infa':
                print('Protein infa')
                print(f'\talpha = {alpha}, '
                      f'{n_positive} / {n_total} = {lm_guided_pct}%')
                topline_data.append([ namespace, 'lm_guided', lm_guided_pct ])

            fitness_raw = np.array(df_setting['fitness'])
            fitness_norm = pct_norm(fitness_raw, fitness_min, fitness_max)
            fitness_norm99 = pct_norm(fitness_raw, fitness_min, fitness_99pct)
            fitness_norm99[fitness_norm99 > 1] = 1
                
            data.append([
                namespace,
                alpha,
                n_positive,
                n_total,
                lm_guided_pct,
                max(fitness_norm),
                max(fitness_norm99),
            ])

    dms_lm_fname = 'target/log/dms.log'
    df_lm = load_dms_lm(dms_lm_fname)
    max_models = 2

    for namespace, dms_name, cutoff in settings:
        df_setting = df_lm[
            (df_lm['namespace'] == namespace) &
            (df_lm['dms_name'] == dms_name)
        ]
        
        fname = f'data/dms/{namespace}.csv'
        with open(fname):
            df_dms = pd.read_csv(fname, delimiter=',')
        fitness_finite = df_dms[dms_name][np.isfinite(df_dms[dms_name])]
        fitness_max = max(fitness_finite)
        fitness_99pct = np.percentile(fitness_finite, 99)
        fitness_min = min(fitness_finite)
        #cutoff = np.percentile(fitness_finite, 92.5)
        #if namespace == 'dms_bla':
        #    cutoff = 0
        #if namespace == 'dms_mapk1':
        #    cutoff = 2
        
        n_positive = sum(df_dms[dms_name] > cutoff)
        n_total = sum(np.isfinite(df_dms[dms_name]))
        background_pct = n_positive / n_total * 100.
        print(f'Protein {namespace}, background: {n_positive} / {n_total} = {background_pct}%')
        topline_data.append([ namespace, 'background', background_pct ])

        for k in range(max_models):
            n_positive = len(df_setting[
                (df_setting['n_models'] > k) &
                (df_setting['fitness'] > cutoff)
            ])
            n_total = len(df_setting[
                (df_setting['n_models'] > k)
            ])
            if n_total < 5:
                continue
            lm_guided_pct = n_positive / n_total * 100.

            print(f'\tk = {k + 1}, {n_positive} / {n_total} = {lm_guided_pct}%')
            fitness_raw = np.array(df_setting['fitness'])
            fitness_norm = pct_norm(fitness_raw, fitness_min, fitness_max)
            fitness_norm99 = pct_norm(fitness_raw, fitness_min, fitness_99pct)
            fitness_norm99[fitness_norm99 > 1] = 1

            if (k == 0 and namespace in { 'dms_mapk1', 'dms_pafa' }) or \
               (k == 1 and namespace not in { 'dms_infa', 'dms_mapk1', 'dms_pafa' }):
                topline_data.append([ namespace, 'lm_guided', lm_guided_pct ])
            
            data.append([
                namespace,
                f'n_models{k+1}',
                n_positive,
                n_total,
                lm_guided_pct,
                max(fitness_norm),
                max(fitness_norm99),
            ])

    df = pd.DataFrame(topline_data,
                      columns=[ 'namespace', 'pct_type', 'pct' ])
    plt.figure()
    sns.barplot(data=df, x='namespace', y='pct', hue='pct_type',
                order=[ namespace for namespace, _, _ in settings ])
    plt.savefig('figures/dms_enrichments.svg')
    plt.close()
            
    df = pd.DataFrame(data, columns=[
        'namespace',
        'alpha',
        'n_positive',
        'n_total',
        'value',
        'fitness_max',
        'fitness_99pct',
    ])
    n_bars = len(set(df['alpha']))

    val_names = [
        'n_total',
        'value',
        'fitness_max',
        'fitness_99pct',
    ]
    palettes = [
        sns.cubehelix_palette(n_colors=n_bars, start=2.8, rot=0.1),
        sns.cubehelix_palette(n_colors=n_bars),
        sns.cubehelix_palette(n_colors=n_bars, rot=-0.4),
        sns.cubehelix_palette(n_colors=n_bars, rot=-0.6),
    ]

    for val_name, palette in zip(val_names, palettes):
        plt.figure(figsize=(10, 3))
        sns.barplot(data=df, x='namespace', y=val_name, hue='alpha',
                    palette=palette)
        if val_name in { 'n_total' }:
            plt.yscale('log')
        plt.savefig(f'figures/dms_alpha_sweep_{val_name}.svg')
        plt.close()
