# Supplementary material for: Efficient evolution of human antibodies from general protein language models
Source: Nat Biotechnol. 2023 Apr 24;42(2):275–83. doi: 10.1038/s41587-023-01763-2 (PMC10869273; doi:10.1038/s41587-023-01763-2)
Supplement: Supplementary file 9 — Relevant code and scripts described in this paper. [file 41587_2023_1763_MOESM9_ESM.zip › efficient-evolution-master/bin/recommend.py]

from amis import reconstruct_multi_models

def parse_args():
    import argparse
    parser = argparse.ArgumentParser(
        description='Recommend substitutions to a wildtype sequence'
    )
    parser.add_argument('sequence', type=str,
                        help='Wildtype sequence')
    parser.add_argument(
        '--model-names',
        type=str,
        default=[ 'esm1b', 'esm1v1', 'esm1v2', 'esm1v3', 'esm1v4', 'esm1v5', ],
        nargs='+',
        help='Type of language model (e.g., esm1b, esm1v1)'
    )
    parser.add_argument(
        '--alpha',
        type=float,
        default=None,
        help='alpha stringency parameter'
    )
    args = parser.parse_args()
    return args

if __name__ == '__main__':
    args = parse_args()

    mutations_models = reconstruct_multi_models(
        args.sequence,
        args.model_names,
        alpha=args.alpha,
    )
    for k, v in sorted(mutations_models.items(), key=lambda item: -item[1]):
        mut_str = f'{k[1]}{k[0] + 1}{k[2]}'
        print(f'{mut_str}\t{v}')
